# Supplementary material for: 3,3′-(1,4-Phenyl­ene)bis­[2-(propyl­amino)­benzofuro[3,2-d]pyrimidin-4(3H)-one] ethanol disolvate
Source: Acta Crystallogr Sect E Struct Rep Online. 2012 Apr 4;68(Pt 5):o1282–3. doi: 10.1107/S160053681201375X (PMC3344434; doi:10.1107/S160053681201375X)
Supplement: Supplementary file 1 [file e-68-o1282-sup1.cif]

##############################################################################
#                                                                            #
# This CIF contains the data in a paper accepted for publication in          #
# Acta Crystallographica Section E. It conforms to the requirements of       #
# Notes for Authors for Acta Crystallographica Section E, and has been       #
# peer reviewed under the auspices of the IUCr Commission on Journals.       #
#                                                                            #
# Full details of the Crystallographic Information File format               #
# are given in the paper "The Crystallographic Information File (CIF):       #
# a New Standard Archive File for Crystallography" by S. R. Hall, F. H.      #
# Allen and I. D. Brown [Acta Cryst. (1991), A47, 655-685].                  #
#                                                                            #
# The current version of the core CIF dictionary is obtainable from          #
# ftp://ftp.iucr.org/pub/cif_core.dic.                                       #
#                                                                            #
# Software is freely available for graphical display of the structure(s)     #
# in this CIF. For information consult the CIF software page                 #
# http://www.iucr.org/resources/cif/software.                                #
#                                                                            #
# This file may be used for bona fide research purposes within the           #
# scientific community so long as proper attribution is given to the journal # 
# article from which it was obtained.                                        #
#                                                                            #
##############################################################################
data_I
_audit_creation_method     SHELXL-97
_chemical_name_systematic
;
3,3'-(1,4-Phenylene)bis[2-(propylamino)benzofuro[3,2-<i>d</i>]pyrimidin-
4(3<i>H</i>)-one] ethanol disolvate
;
_chemical_name_common     ?
_chemical_formula_moiety     'C32 H28 N6 O4, 2(C2 H6 O)'
_chemical_formula_sum     'C36 H40 N6 O6'
_chemical_formula_iupac     'C32 H28 N6 O4, 2C2 H6 O'
_chemical_formula_weight     652.74
_chemical_melting_point     ?
_symmetry_cell_setting     monoclinic
_symmetry_space_group_name_H-M     'P 21/n'
_symmetry_space_group_name_Hall     '-P 2yn'
loop_
    _symmetry_equiv_pos_as_xyz
    'x, y, z'
    '-x+1/2, y+1/2, -z+1/2'
    '-x, -y, -z'
    'x-1/2, -y-1/2, z-1/2'
_cell_length_a     10.1933(12)
_cell_length_b     13.6224(16)
_cell_length_c     12.5249(15)
_cell_angle_alpha     90.00
_cell_angle_beta     105.409(2)
_cell_angle_gamma     90.00
_cell_volume     1676.7(3)
_cell_formula_units_Z     2
_cell_measurement_reflns_used     3984
_cell_measurement_theta_min     2.25
_cell_measurement_theta_max     26.59
_cell_measurement_temperature     298(2)
_exptl_crystal_description     block
_exptl_crystal_colour     colorless
_exptl_crystal_size_max     0.14
_exptl_crystal_size_mid     0.12
_exptl_crystal_size_min     0.10
_exptl_crystal_density_diffrn     1.293
_exptl_crystal_density_meas     ?
_exptl_crystal_density_method     'not measured'
_exptl_crystal_F_000     692
_exptl_absorpt_coefficient_mu     0.090
_exptl_absorpt_correction_type     multi-scan
_exptl_absorpt_process_details     '(SADABS; Sheldrick, 2003)'
_exptl_absorpt_correction_T_min     0.9876
_exptl_absorpt_correction_T_max     0.9911
_exptl_special_details     ?
_diffrn_ambient_temperature     298(2)
_diffrn_radiation_type     MoK\a
_diffrn_radiation_wavelength     0.71073
_diffrn_radiation_source     'fine-focus sealed tube'
_diffrn_radiation_monochromator     graphite
_diffrn_measurement_device_type     'Bruker SMART 4K CCD area-detector'
_diffrn_measurement_method     '\f and \w scans'
_diffrn_detector_area_resol_mean     ?
_diffrn_reflns_number     10883
_diffrn_reflns_av_R_equivalents     0.0604
_diffrn_reflns_av_sigmaI/netI     0.0399
_diffrn_reflns_theta_min     2.25
_diffrn_reflns_theta_max     25.00
_diffrn_reflns_theta_full     25.00
_diffrn_measured_fraction_theta_max     0.999
_diffrn_measured_fraction_theta_full     0.999
_diffrn_reflns_limit_h_min     -12
_diffrn_reflns_limit_h_max     12
_diffrn_reflns_limit_k_min     -13
_diffrn_reflns_limit_k_max     16
_diffrn_reflns_limit_l_min     -14
_diffrn_reflns_limit_l_max     14
_diffrn_standards_number     ?
_diffrn_standards_interval_count     ?
_diffrn_standards_interval_time     ?
_diffrn_standards_decay_%     ?
_refine_special_details
;
Refinement of <i>F</i>^2^ against ALL reflections. The weighted <i>R</i>-factor
<i>wR</i> and goodness of fit <i>S</i> are based on <i>F</i>^2^, conventional
<i>R</i>-factors <i>R</i> are based on <i>F</i>, with <i>F</i> set to zero for
negative <i>F</i>^2^. The threshold expression of <i>F</i>^2^ >
\s(<i>F</i>^2^) is used only for calculating <i>R</i>-factors(gt) <i>etc</i>.
and is not relevant to the choice of reflections for refinement.
<i>R</i>-factors based on <i>F</i>^2^ are statistically about twice as large
as those based on <i>F</i>, and <i>R</i>- factors based on ALL data will be
even larger.
;
_reflns_number_total     2941
_reflns_number_gt     2327
_reflns_threshold_expression     I>2sigma(I)
_refine_ls_structure_factor_coef     Fsqd
_refine_ls_matrix_type     full
_refine_ls_R_factor_all     0.0665
_refine_ls_R_factor_gt     0.0542
_refine_ls_wR_factor_gt     0.1430
_refine_ls_wR_factor_ref     0.1509
_refine_ls_goodness_of_fit_ref     1.026
_refine_ls_restrained_S_all     1.100
_refine_ls_number_reflns     2941
_refine_ls_number_parameters     259
_refine_ls_number_restraints     60
_refine_ls_hydrogen_treatment     constr
_refine_ls_weighting_scheme     calc
_refine_ls_weighting_details
         'calc w=1/[\s^2^(Fo^2^)+(0.0753P)^2^+0.3428P] where P=(Fo^2^+2Fc^2^)/3'
_atom_sites_solution_hydrogens     geom
_atom_sites_solution_primary     direct
_atom_sites_solution_secondary     difmap
_refine_ls_shift/su_max     0.001
_refine_ls_shift/su_mean     0.000
_refine_diff_density_max     0.169
_refine_diff_density_min     -0.225
_refine_ls_extinction_method     none
_refine_ls_extinction_coef     ?
loop_
    _atom_type_symbol
    _atom_type_description
    _atom_type_scat_dispersion_real
    _atom_type_scat_dispersion_imag
    _atom_type_scat_source
    'C' 'C' 0.0033 0.0016
                         'International Tables Vol C Tables 4.2.6.8 and 6.1.1.4'
    'H' 'H' 0.0000 0.0000
                         'International Tables Vol C Tables 4.2.6.8 and 6.1.1.4'
    'N' 'N' 0.0061 0.0033
                         'International Tables Vol C Tables 4.2.6.8 and 6.1.1.4'
    'O' 'O' 0.0106 0.0060
                         'International Tables Vol C Tables 4.2.6.8 and 6.1.1.4'
_computing_data_collection     'SMART (Bruker, 2001)'
_computing_cell_refinement     'SAINT-Plus (Bruker, 2001)'
_computing_data_reduction     'SAINT-Plus (Bruker, 2001)'
_computing_structure_solution     'SHELXS97 (Sheldrick, 2008)'
_computing_structure_refinement     'SHELXL97 (Sheldrick, 2008)'
_computing_molecular_graphics     'PLATON (Spek, 2009)'
_computing_publication_material     'SHELXTL (Sheldrick, 2008)'
loop_
    _atom_site_type_symbol
    _atom_site_label
    _atom_site_fract_x
    _atom_site_fract_y
    _atom_site_fract_z
    _atom_site_U_iso_or_equiv
    _atom_site_adp_type
    _atom_site_calc_flag
    _atom_site_refinement_flags
    _atom_site_occupancy
    _atom_site_symmetry_multiplicity
    _atom_site_disorder_assembly
    _atom_site_disorder_group
    C C1 0.6148(2) 0.02496(15) 0.58223(16) 0.0567(5) Uani d . 1 1 . .
    H H1 0.6919 0.0422 0.6376 0.068 Uiso calc R 1 1 . .
    C C2 0.53256(19) 0.09654(14) 0.52147(15) 0.0506(5) Uani d . 1 1 . .
    C C3 0.4179(2) 0.07207(15) 0.43955(16) 0.0561(5) Uani d . 1 1 . .
    H H3 0.3628 0.1210 0.3991 0.067 Uiso calc R 1 1 . .
    C C4 0.6653(2) 0.24409(15) 0.50513(16) 0.0538(5) Uani d . 1 1 . .
    C C5 0.6309(2) 0.38471(15) 0.58744(16) 0.0546(5) Uani d . 1 1 . .
    C C6 0.5310(2) 0.34514(15) 0.62721(17) 0.0594(6) Uani d . 1 1 . .
    C C7 0.4899(2) 0.24663(16) 0.60962(17) 0.0588(5) Uani d . 1 1 . .
    C C8 0.6399(2) 0.48678(14) 0.62188(17) 0.0587(6) Uani d . 1 1 . .
    C C9 0.5417(3) 0.49804(15) 0.67922(18) 0.0654(6) Uani d . 1 1 . .
    C C10 0.5178(3) 0.58535(18) 0.7266(2) 0.0794(7) Uani d . 1 1 . .
    H H10 0.4514 0.5909 0.7647 0.095 Uiso calc R 1 1 . .
    C C11 0.5975(3) 0.66348(18) 0.7143(2) 0.0870(9) Uani d . 1 1 . .
    H H11 0.5855 0.7236 0.7456 0.104 Uiso calc R 1 1 . .
    C C12 0.6954(3) 0.65482(17) 0.6563(2) 0.0861(9) Uani d . 1 1 . .
    H H12 0.7473 0.7094 0.6494 0.103 Uiso calc R 1 1 . .
    C C13 0.7177(3) 0.56759(16) 0.6088(2) 0.0727(7) Uani d . 1 1 . .
    H H13 0.7827 0.5627 0.5692 0.087 Uiso calc R 1 1 . .
    C C14 0.8284(3) 0.2270(2) 0.3940(3) 0.0960(9) Uani d D 1 1 . .
    H H14A 0.8253 0.1882 0.3285 0.115 Uiso calc PR 0.58 1 A 1
    H H14B 0.8023 0.2933 0.3688 0.115 Uiso calc PR 0.58 1 A 1
    H H14C 0.8351 0.2980 0.3990 0.115 Uiso d PR 0.42 1 A 2
    H H14D 0.8145 0.2068 0.3176 0.115 Uiso d PR 0.42 1 A 2
    C C15 0.9688(6) 0.2310(5) 0.4575(7) 0.118(2) Uani d PDU 0.58 1 B 1
    H H15A 0.9764 0.2644 0.5272 0.141 Uiso calc PR 0.58 1 B 1
    H H15B 1.0223 0.2667 0.4168 0.141 Uiso calc PR 0.58 1 B 1
    C C16 1.0198(10) 0.1280(6) 0.4782(7) 0.138(3) Uani d PDU 0.58 1 B 1
    H H16A 0.9695 0.0943 0.5219 0.207 Uiso calc PR 0.58 1 B 1
    H H16B 1.1146 0.1289 0.5172 0.207 Uiso calc PR 0.58 1 B 1
    H H16C 1.0081 0.0946 0.4088 0.207 Uiso calc PR 0.58 1 B 1
    C C15' 0.9540(9) 0.1753(13) 0.4727(13) 0.161(6) Uani d PDU 0.42 1 B 2
    H H15C 0.9605 0.1952 0.5483 0.194 Uiso calc PR 0.42 1 B 2
    H H15D 0.9395 0.1049 0.4682 0.194 Uiso calc PR 0.42 1 B 2
    C C16' 1.0849(9) 0.1976(10) 0.4471(10) 0.149(4) Uani d PDU 0.42 1 B 2
    H H16D 1.1045 0.1473 0.3999 0.223 Uiso calc PR 0.42 1 B 2
    H H16E 1.1566 0.1999 0.5147 0.223 Uiso calc PR 0.42 1 B 2
    H H16F 1.0784 0.2599 0.4103 0.223 Uiso calc PR 0.42 1 B 2
    C C17 0.5680(9) 0.0856(5) 0.1674(7) 0.148(3) Uani d PDU 0.66 1 C 1
    H H17A 0.5009 0.1024 0.2055 0.223 Uiso calc PR 0.66 1 C 1
    H H17B 0.5254 0.0807 0.0894 0.223 Uiso calc PR 0.66 1 C 1
    H H17C 0.6368 0.1356 0.1803 0.223 Uiso calc PR 0.66 1 C 1
    C C18 0.6292(9) -0.0070(5) 0.2079(5) 0.118(2) Uani d PDU 0.66 1 C 1
    H H18A 0.5617 -0.0588 0.1878 0.142 Uiso calc PR 0.66 1 C 1
    H H18B 0.7020 -0.0216 0.1737 0.142 Uiso calc PR 0.66 1 C 1
    C C17' 0.6268(14) 0.0358(14) 0.1313(9) 0.137(4) Uani d PDU 0.34 1 C 2
    H H17D 0.7050 0.0778 0.1528 0.205 Uiso calc PR 0.34 1 C 2
    H H17E 0.5587 0.0665 0.0728 0.205 Uiso calc PR 0.34 1 C 2
    H H17F 0.6527 -0.0258 0.1058 0.205 Uiso calc PR 0.34 1 C 2
    C C18' 0.5711(10) 0.0189(12) 0.2276(7) 0.099(3) Uani d PDU 0.34 1 C 2
    H H18C 0.5239 0.0772 0.2420 0.118 Uiso calc PR 0.34 1 C 2
    H H18D 0.5064 -0.0349 0.2119 0.118 Uiso calc PR 0.34 1 C 2
    N N1 0.56533(17) 0.19870(11) 0.54545(13) 0.0526(4) Uani d . 1 1 . .
    N N2 0.70225(18) 0.33593(12) 0.52685(15) 0.0586(5) Uani d . 1 1 . .
    N N3 0.7232(2) 0.18964(13) 0.44097(17) 0.0680(5) Uani d . 1 1 B .
    H H3A 0.6966 0.1299 0.4271 0.082 Uiso calc R 1 1 C .
    O O1 0.40323(19) 0.20284(12) 0.64207(15) 0.0807(5) Uani d . 1 1 . .
    O O2 0.47273(17) 0.41186(11) 0.68384(13) 0.0729(5) Uani d . 1 1 . .
    O O3 0.6821(2) -0.00452(14) 0.32441(15) 0.0915(6) Uani d D 1 1 . .
    H H3B 0.6693 -0.0577 0.3506 0.137 Uiso calc R 1 1 C 1
loop_
    _atom_site_aniso_label
    _atom_site_aniso_U_11
    _atom_site_aniso_U_22
    _atom_site_aniso_U_33
    _atom_site_aniso_U_12
    _atom_site_aniso_U_13
    _atom_site_aniso_U_23
    C1 0.0582(12) 0.0497(12) 0.0530(11) -0.0030(9) -0.0011(9) -0.0018(9)
    C2 0.0579(12) 0.0437(11) 0.0488(10) -0.0026(9) 0.0118(9) -0.0019(8)
    C3 0.0608(12) 0.0466(12) 0.0537(11) 0.0037(9) 0.0028(9) 0.0055(9)
    C4 0.0551(12) 0.0461(11) 0.0563(11) -0.0006(9) 0.0076(9) 0.0007(9)
    C5 0.0603(12) 0.0448(11) 0.0500(10) -0.0001(9) -0.0006(9) 0.0004(9)
    C6 0.0698(13) 0.0472(12) 0.0582(12) 0.0014(10) 0.0115(10) -0.0089(9)
    C7 0.0677(13) 0.0522(12) 0.0563(12) -0.0050(11) 0.0160(10) -0.0041(10)
    C8 0.0683(13) 0.0435(11) 0.0517(11) 0.0035(10) -0.0061(10) -0.0004(9)
    C9 0.0775(15) 0.0475(13) 0.0591(12) 0.0056(11) -0.0028(11) -0.0069(10)
    C10 0.0969(19) 0.0583(15) 0.0710(15) 0.0152(13) 0.0012(13) -0.0132(12)
    C11 0.115(2) 0.0478(14) 0.0770(17) 0.0193(15) -0.0122(16) -0.0084(12)
    C12 0.111(2) 0.0410(13) 0.0850(17) 0.0000(13) -0.0106(16) 0.0040(12)
    C13 0.0867(17) 0.0468(13) 0.0709(14) -0.0030(11) -0.0030(12) 0.0050(10)
    C14 0.094(2) 0.0741(18) 0.136(3) -0.0151(16) 0.059(2) -0.0216(17)
    C15 0.082(4) 0.139(6) 0.149(5) -0.045(4) 0.060(4) -0.051(5)
    C16 0.142(6) 0.163(7) 0.107(4) 0.039(5) 0.029(4) 0.018(4)
    C15' 0.142(9) 0.174(10) 0.181(9) -0.029(8) 0.065(8) 0.033(8)
    C16' 0.098(6) 0.193(9) 0.156(7) 0.000(6) 0.037(5) 0.007(7)
    C17 0.183(6) 0.123(5) 0.118(4) 0.041(4) 0.001(4) 0.004(4)
    C18 0.155(6) 0.110(4) 0.094(4) 0.021(4) 0.042(4) -0.005(3)
    C17' 0.151(8) 0.157(9) 0.107(7) 0.029(7) 0.042(6) 0.029(7)
    C18' 0.095(6) 0.121(8) 0.083(6) 0.002(6) 0.030(5) 0.000(6)
    N1 0.0602(10) 0.0416(9) 0.0541(9) -0.0036(7) 0.0120(8) -0.0030(7)
    N2 0.0621(10) 0.0441(10) 0.0661(11) -0.0044(8) 0.0110(8) -0.0015(8)
    N3 0.0744(12) 0.0507(10) 0.0860(13) -0.0094(9) 0.0339(10) -0.0097(9)
    O1 0.0978(13) 0.0648(11) 0.0927(12) -0.0184(9) 0.0484(11) -0.0170(9)
    O2 0.0882(11) 0.0563(10) 0.0750(10) -0.0013(8) 0.0233(9) -0.0165(8)
    O3 0.1105(15) 0.0799(12) 0.0767(12) -0.0173(10) 0.0123(11) 0.0047(9)
_geom_special_details
;
All e.s.d.'s (except the e.s.d. in the dihedral angle between two l.s. planes)
are estimated using the full covariance matrix. The cell e.s.d.'s are taken
into account individually in the estimation of e.s.d.'s in distances, angles
and torsion angles; correlations between e.s.d.'s in cell parameters are only
used when they are defined by crystal symmetry. An approximate (isotropic)
treatment of cell e.s.d.'s is used for estimating e.s.d.'s involving l.s.
planes.
;
loop_
    _geom_bond_atom_site_label_1
    _geom_bond_atom_site_label_2
    _geom_bond_site_symmetry_2
    _geom_bond_distance
    _geom_bond_publ_flag
    C1 C3 3_656 1.373(3) ?
    C1 C2 . 1.376(3) ?
    C1 H1 . 0.9300 ?
    C2 C3 . 1.376(3) ?
    C2 N1 . 1.444(2) ?
    C3 C1 3_656 1.373(3) ?
    C3 H3 . 0.9300 ?
    C4 N2 . 1.314(3) ?
    C4 N3 . 1.340(3) ?
    C4 N1 . 1.396(3) ?
    C5 N2 . 1.356(3) ?
    C5 C6 . 1.359(3) ?
    C5 C8 . 1.451(3) ?
    C6 O2 . 1.380(2) ?
    C6 C7 . 1.406(3) ?
    C7 O1 . 1.221(3) ?
    C7 N1 . 1.412(3) ?
    C8 C9 . 1.387(4) ?
    C8 C13 . 1.391(3) ?
    C9 O2 . 1.378(3) ?
    C9 C10 . 1.379(3) ?
    C10 C11 . 1.372(4) ?
    C10 H10 . 0.9300 ?
    C11 C12 . 1.386(4) ?
    C11 H11 . 0.9300 ?
    C12 C13 . 1.375(4) ?
    C12 H12 . 0.9300 ?
    C13 H13 . 0.9300 ?
    C14 C15 . 1.442(6) ?
    C14 N3 . 1.446(3) ?
    C14 C15' . 1.561(9) ?
    C14 H14A . 0.9700 ?
    C14 H14B . 0.9700 ?
    C14 H14C . 0.9700 ?
    C14 H14D . 0.9700 ?
    C15 C16 . 1.494(8) ?
    C15 H15A . 0.9700 ?
    C15 H15B . 0.9700 ?
    C16 H16A . 0.9600 ?
    C16 H16B . 0.9600 ?
    C16 H16C . 0.9600 ?
    C15' C16' . 1.484(9) ?
    C15' H15C . 0.9700 ?
    C15' H15D . 0.9700 ?
    C16' H16D . 0.9600 ?
    C16' H16E . 0.9600 ?
    C16' H16F . 0.9600 ?
    C17 C18 . 1.439(7) ?
    C17 H17A . 0.9600 ?
    C17 H17B . 0.9600 ?
    C17 H17C . 0.9600 ?
    C18 O3 . 1.415(6) ?
    C18 H18A . 0.9700 ?
    C18 H18B . 0.9700 ?
    C17' C18' . 1.482(9) ?
    C17' H17D . 0.9600 ?
    C17' H17E . 0.9600 ?
    C17' H17F . 0.9600 ?
    C18' O3 . 1.457(8) ?
    C18' H18C . 0.9700 ?
    C18' H18D . 0.9700 ?
    N3 H3A . 0.8600 ?
    O3 H3B . 0.8200 ?
loop_
    _geom_angle_atom_site_label_1
    _geom_angle_atom_site_label_2
    _geom_angle_atom_site_label_3
    _geom_angle_site_symmetry_1
    _geom_angle_site_symmetry_3
    _geom_angle
    _geom_angle_publ_flag
    C3 C1 C2 3_656 . 119.50(18) ?
    C3 C1 H1 3_656 . 120.3 ?
    C2 C1 H1 . . 120.3 ?
    C3 C2 C1 . . 120.85(18) ?
    C3 C2 N1 . . 119.49(17) ?
    C1 C2 N1 . . 119.65(17) ?
    C1 C3 C2 3_656 . 119.65(18) ?
    C1 C3 H3 3_656 . 120.2 ?
    C2 C3 H3 . . 120.2 ?
    N2 C4 N3 . . 120.22(19) ?
    N2 C4 N1 . . 122.93(19) ?
    N3 C4 N1 . . 116.85(18) ?
    N2 C5 C6 . . 125.20(19) ?
    N2 C5 C8 . . 129.4(2) ?
    C6 C5 C8 . . 105.39(19) ?
    C5 C6 O2 . . 113.20(18) ?
    C5 C6 C7 . . 122.9(2) ?
    O2 C6 C7 . . 123.9(2) ?
    O1 C7 C6 . . 128.7(2) ?
    O1 C7 N1 . . 121.00(19) ?
    C6 C7 N1 . . 110.25(19) ?
    C9 C8 C13 . . 119.0(2) ?
    C9 C8 C5 . . 105.22(19) ?
    C13 C8 C5 . . 135.7(2) ?
    O2 C9 C10 . . 124.5(3) ?
    O2 C9 C8 . . 111.97(18) ?
    C10 C9 C8 . . 123.5(2) ?
    C11 C10 C9 . . 116.3(3) ?
    C11 C10 H10 . . 121.8 ?
    C9 C10 H10 . . 121.8 ?
    C10 C11 C12 . . 121.5(2) ?
    C10 C11 H11 . . 119.3 ?
    C12 C11 H11 . . 119.3 ?
    C13 C12 C11 . . 121.7(3) ?
    C13 C12 H12 . . 119.2 ?
    C11 C12 H12 . . 119.2 ?
    C12 C13 C8 . . 117.9(3) ?
    C12 C13 H13 . . 121.0 ?
    C8 C13 H13 . . 121.0 ?
    C15 C14 N3 . . 121.6(4) ?
    C15 C14 C15' . . 30.8(5) ?
    N3 C14 C15' . . 99.0(5) ?
    C15 C14 H14A . . 106.9 ?
    N3 C14 H14A . . 106.9 ?
    C15' C14 H14A . . 97.2 ?
    C15 C14 H14B . . 106.9 ?
    N3 C14 H14B . . 106.9 ?
    C15' C14 H14B . . 137.2 ?
    H14A C14 H14B . . 106.7 ?
    C15 C14 H14C . . 83.4 ?
    N3 C14 H14C . . 111.9 ?
    C15' C14 H14C . . 112.2 ?
    H14A C14 H14C . . 125.7 ?
    H14B C14 H14C . . 26.1 ?
    C15 C14 H14D . . 114.7 ?
    N3 C14 H14D . . 111.9 ?
    C15' C14 H14D . . 112.0 ?
    H14A C14 H14D . . 17.5 ?
    H14B C14 H14D . . 89.3 ?
    H14C C14 H14D . . 109.6 ?
    C14 C15 C16 . . 108.0(6) ?
    C14 C15 H15A . . 110.1 ?
    C16 C15 H15A . . 110.1 ?
    C14 C15 H15B . . 110.1 ?
    C16 C15 H15B . . 110.1 ?
    H15A C15 H15B . . 108.4 ?
    C16' C15' C14 . . 113.9(9) ?
    C16' C15' H15C . . 108.8 ?
    C14 C15' H15C . . 108.8 ?
    C16' C15' H15D . . 108.8 ?
    C14 C15' H15D . . 108.8 ?
    H15C C15' H15D . . 107.7 ?
    C15' C16' H16D . . 109.5 ?
    C15' C16' H16E . . 109.5 ?
    H16D C16' H16E . . 109.5 ?
    C15' C16' H16F . . 109.5 ?
    H16D C16' H16F . . 109.5 ?
    H16E C16' H16F . . 109.5 ?
    O3 C18 C17 . . 110.6(5) ?
    O3 C18 H18A . . 109.5 ?
    C17 C18 H18A . . 109.5 ?
    O3 C18 H18B . . 109.5 ?
    C17 C18 H18B . . 109.5 ?
    H18A C18 H18B . . 108.1 ?
    C18' C17' H17D . . 109.5 ?
    C18' C17' H17E . . 109.5 ?
    H17D C17' H17E . . 109.5 ?
    C18' C17' H17F . . 109.5 ?
    H17D C17' H17F . . 109.5 ?
    H17E C17' H17F . . 109.5 ?
    O3 C18' C17' . . 109.3(9) ?
    O3 C18' H18C . . 109.8 ?
    C17' C18' H18C . . 109.8 ?
    O3 C18' H18D . . 109.8 ?
    C17' C18' H18D . . 109.8 ?
    H18C C18' H18D . . 108.3 ?
    C4 N1 C7 . . 124.16(18) ?
    C4 N1 C2 . . 120.16(16) ?
    C7 N1 C2 . . 115.68(16) ?
    C4 N2 C5 . . 114.54(18) ?
    C4 N3 C14 . . 122.8(2) ?
    C4 N3 H3A . . 118.6 ?
    C14 N3 H3A . . 118.6 ?
    C9 O2 C6 . . 104.22(18) ?
    C18 O3 C18' . . 31.7(4) ?
    C18 O3 H3A . . 124.5 ?
    C18' O3 H3A . . 102.6 ?
    C18 O3 H3B . . 109.5 ?
    C18' O3 H3B . . 110.8 ?
    H3A O3 H3B . . 119.4 ?
loop_
    _geom_torsion_atom_site_label_1
    _geom_torsion_atom_site_label_2
    _geom_torsion_atom_site_label_3
    _geom_torsion_atom_site_label_4
    _geom_torsion_site_symmetry_1
    _geom_torsion_site_symmetry_2
    _geom_torsion_site_symmetry_3
    _geom_torsion_site_symmetry_4
    _geom_torsion
    _geom_torsion_publ_flag
    C3 C1 C2 C3 3_656 . . . 0.2(3) ?
    C3 C1 C2 N1 3_656 . . . 178.92(18) ?
    C1 C2 C3 C1 . . . 3_656 -0.2(4) ?
    N1 C2 C3 C1 . . . 3_656 -178.92(18) ?
    N2 C5 C6 O2 . . . . -178.42(17) ?
    C8 C5 C6 O2 . . . . 0.5(2) ?
    N2 C5 C6 C7 . . . . 0.2(3) ?
    C8 C5 C6 C7 . . . . 179.07(19) ?
    C5 C6 C7 O1 . . . . 179.0(2) ?
    O2 C6 C7 O1 . . . . -2.5(4) ?
    C5 C6 C7 N1 . . . . -0.7(3) ?
    O2 C6 C7 N1 . . . . 177.70(18) ?
    N2 C5 C8 C9 . . . . 178.42(19) ?
    C6 C5 C8 C9 . . . . -0.4(2) ?
    N2 C5 C8 C13 . . . . -0.4(4) ?
    C6 C5 C8 C13 . . . . -179.3(2) ?
    C13 C8 C9 O2 . . . . 179.31(18) ?
    C5 C8 C9 O2 . . . . 0.2(2) ?
    C13 C8 C9 C10 . . . . -1.3(3) ?
    C5 C8 C9 C10 . . . . 179.6(2) ?
    O2 C9 C10 C11 . . . . 179.4(2) ?
    C8 C9 C10 C11 . . . . 0.1(3) ?
    C9 C10 C11 C12 . . . . 0.7(4) ?
    C10 C11 C12 C13 . . . . -0.2(4) ?
    C11 C12 C13 C8 . . . . -0.9(3) ?
    C9 C8 C13 C12 . . . . 1.6(3) ?
    C5 C8 C13 C12 . . . . -179.6(2) ?
    N3 C14 C15 C16 . . . . 68.1(6) ?
    C15' C14 C15 C16 . . . . 20.3(14) ?
    C15 C14 C15' C16' . . . . -40.1(9) ?
    N3 C14 C15' C16' . . . . 179.6(12) ?
    N2 C4 N1 C7 . . . . 2.6(3) ?
    N3 C4 N1 C7 . . . . -176.89(18) ?
    N2 C4 N1 C2 . . . . -177.97(18) ?
    N3 C4 N1 C2 . . . . 2.6(3) ?
    O1 C7 N1 C4 . . . . 179.69(19) ?
    C6 C7 N1 C4 . . . . -0.5(3) ?
    O1 C7 N1 C2 . . . . 0.2(3) ?
    C6 C7 N1 C2 . . . . 180.00(17) ?
    C3 C2 N1 C4 . . . . -101.3(2) ?
    C1 C2 N1 C4 . . . . 80.0(2) ?
    C3 C2 N1 C7 . . . . 78.2(2) ?
    C1 C2 N1 C7 . . . . -100.5(2) ?
    N3 C4 N2 C5 . . . . 176.47(18) ?
    N1 C4 N2 C5 . . . . -3.0(3) ?
    C6 C5 N2 C4 . . . . 1.7(3) ?
    C8 C5 N2 C4 . . . . -176.91(18) ?
    N2 C4 N3 C14 . . . . 0.8(3) ?
    N1 C4 N3 C14 . . . . -179.7(2) ?
    C15 C14 N3 C4 . . . . 81.6(4) ?
    C15' C14 N3 C4 . . . . 104.2(8) ?
    C10 C9 O2 C6 . . . . -179.3(2) ?
    C8 C9 O2 C6 . . . . 0.0(2) ?
    C5 C6 O2 C9 . . . . -0.3(2) ?
    C7 C6 O2 C9 . . . . -178.9(2) ?
    C17 C18 O3 C18' . . . . 44.0(11) ?
    C17 C18 O3 H3A . . . . -8.6 ?
    C17' C18' O3 C18 . . . . -29.5(10) ?
    C17' C18' O3 H3A . . . . 108.4 ?
loop_
    _geom_hbond_atom_site_label_D
    _geom_hbond_atom_site_label_H
    _geom_hbond_atom_site_label_A
    _geom_hbond_site_symmetry_A
    _geom_hbond_distance_DH
    _geom_hbond_distance_HA
    _geom_hbond_distance_DA
    _geom_hbond_angle_DHA
    N3 H3a O3 . 0.86 2.22 2.996(3) 150
    O3 H3b O1 3_656 0.82 2.12 2.903(3) 159
data_global
_journal_date_recd_electronic     2012-03-03
_journal_date_accepted     2012-03-29
_journal_name_full     'Acta Crystallographica, Section E'
_journal_year     2012
_journal_volume     68
_journal_issue      5
_journal_page_first     o1282
_journal_page_last     o1283
_journal_paper_category     QO
_journal_paper_doi     10.1107/S160053681201375X
_journal_coeditor_code     LR2054
_publ_contact_author_name     'Yang-Gen Hu'
_publ_contact_author_address
;
Institute of Medicinal Chemistry, Hubei University of Medicine,
Shiyan 442000, People's Republic of China
;
_publ_contact_author_email     huyangg111@yahoo.com.cn
_publ_contact_author_fax     ?
_publ_contact_author_phone     ?
_publ_section_title
;\
3,3'-(1,4-Phenylene)bis[2-(propylamino)benzofuro[3,2-<i>d</i>]pyrimidin-\
4(3<i>H</i>)-one] ethanol disolvate
;
loop_
    _publ_author_name
    _publ_author_address
    'Li Li'
;
The Library of Hubei University of Medicine, Shiyan 442000,
People's Republic of China
;
    'Yong-Nian Qu'
;
Institute of Medicinal Chemistry, Hubei University of Medicine,
Shiyan 442000, People's Republic of China
;
    'Jian Gong'
;
Institute of Basic Medical Sciences, Hubei University of Medicine,
Shiyan 442000, People's Republic of China
;
    'Yang-Gen Hu'
;
Department of Pharmacy, Taihe Hospital of Hubei University of Medicine,
Shiyan 442000, People's Republic of China
and
Institute of Medicinal Chemistry,
Hubei University of Medicine, Shiyan 442000, People's Republic of China
;
