# Supplementary material for: 3,3′-(1,4-Phenyl­ene)bis­[2-(propyl­amino)­benzofuro[3,2-d]pyrimidin-4(3H)-one] ethanol disolvate
Source: Acta Crystallogr Sect E Struct Rep Online. 2012 Apr 4;68(Pt 5):o1282–3. doi: 10.1107/S160053681201375X (PMC3344434; doi:10.1107/S160053681201375X)
Supplement: Supplementary file 2 [file e-68-o1282-Isup2.hkl]

# 
# h,k,l, Fc-squared, Fo-squared, sigma(Fo-squared) and status flag 
# 
data_I
_shelx_title ' 100624am in P2(1)/n' 
_shelx_refln_list_code          4 
_shelx_F_calc_maximum      150.92 
_exptl_crystal_F_000       692.00 
_reflns_d_resolution_high  0.8408 
 
loop_ 
 _symmetry_equiv_pos_as_xyz 
 'x, y, z' 
 '-x+1/2, y+1/2, -z+1/2' 
 '-x, -y, -z' 
 'x-1/2, -y-1/2, z-1/2' 
 
_cell_length_a    10.1933 
_cell_length_b    13.6224 
_cell_length_c    12.5249 
_cell_angle_alpha  90.000 
_cell_angle_beta  105.409 
_cell_angle_gamma  90.000 
 
_shelx_F_squared_multiplier     1.000 
 
loop_ 
 _refln_index_h 
 _refln_index_k 
 _refln_index_l 
 _refln_F_squared_calc 
 _refln_F_squared_meas 
 _refln_F_squared_sigma 
 _refln_observed_status 
   2   0   0     7398.35     7663.10    827.96 o 
   4   0   0       95.87      115.11      4.43 o 
   6   0   0      151.36      156.31      5.82 o 
   8   0   0       19.04       21.73      2.55 o 
  10   0   0        2.61        1.53      1.92 o 
   1   1   0      428.81      449.50     28.15 o 
   2   1   0        0.49        2.37      0.44 o 
   3   1   0     1639.55     1667.76     56.41 o 
   4   1   0      184.77      178.31      7.14 o 
   5   1   0      840.44      916.39     31.27 o 
   6   1   0       76.34       73.70      2.11 o 
   7   1   0      113.22      120.56      2.62 o 
   8   1   0        2.08        2.27      0.94 o 
   9   1   0        1.23        1.27      1.05 o 
  10   1   0        0.66        1.01      1.07 o 
  11   1   0       14.22       18.23      2.21 o 
   0   2   0        0.47        2.91      0.40 o 
   1   2   0     1233.71     1065.65     50.97 o 
   2   2   0       89.83       86.50      4.50 o 
   3   2   0       68.44       75.37      4.89 o 
   4   2   0      197.89      193.14      6.45 o 
   5   2   0      723.09      796.62     25.56 o 
   6   2   0        4.91        3.95      0.72 o 
   7   2   0       99.85      110.41      3.41 o 
   8   2   0       36.79       38.78      2.07 o 
   9   2   0       11.40       14.97      1.80 o 
  10   2   0        2.65        2.60      1.26 o 
  11   2   0        0.19        0.22      1.41 o 
   1   3   0     2776.55     2800.15     97.76 o 
   2   3   0      265.36      289.84     11.53 o 
   3   3   0     1435.44     1372.45     70.41 o 
   4   3   0       41.85       38.95      2.13 o 
   5   3   0      213.11      223.27     16.01 o 
   6   3   0      227.97      249.37      9.75 o 
   7   3   0       11.32       10.51      1.28 o 
   8   3   0       32.77       36.07      2.33 o 
   9   3   0       10.21        9.87      1.54 o 
  10   3   0       32.55       37.16      5.56 o 
  11   3   0        9.14        9.87      2.14 o 
   0   4   0     1214.93     1142.85     33.57 o 
   1   4   0       55.00       36.03      1.13 o 
   2   4   0      602.45      563.83     14.67 o 
   3   4   0       53.41       44.13      2.88 o 
   4   4   0      896.67      945.23     47.06 o 
   5   4   0       94.29      103.42      5.13 o 
   6   4   0       64.08       56.50      3.03 o 
   7   4   0       37.21       30.27      1.81 o 
   8   4   0        0.73        1.20      0.92 o 
   9   4   0       20.61       24.02      2.52 o 
  10   4   0        2.43        1.23      1.38 o 
  11   4   0       37.65       39.88      3.34 o 
   1   5   0     1106.66     1109.64     10.61 o 
   2   5   0       17.66       20.29      0.94 o 
   3   5   0      121.06      113.61      3.53 o 
   4   5   0       13.56       22.11      1.17 o 
   5   5   0        1.21        1.33      0.60 o 
   6   5   0      423.47      425.60     22.37 o 
   7   5   0        6.17        6.55      1.44 o 
   8   5   0        0.41        0.00      0.93 o 
   9   5   0       29.20       39.62      3.76 o 
  10   5   0       16.02       18.89      3.08 o 
  11   5   0        0.01        0.60      1.76 o 
   0   6   0      201.19      189.79      3.72 o 
   1   6   0      546.75      572.96      4.54 o 
   2   6   0     1982.39     1940.44     24.35 o 
   3   6   0       35.66       34.55      1.60 o 
   4   6   0      481.20      471.18     17.32 o 
   5   6   0        0.21        0.00      0.57 o 
   6   6   0      120.66      112.35      9.04 o 
   7   6   0        1.95        1.49      1.24 o 
   8   6   0       16.59       20.03      2.26 o 
   9   6   0        5.57        9.13      1.94 o 
  10   6   0        0.81        1.25      1.89 o 
   1   7   0     1080.70     1102.51      8.48 o 
   2   7   0        2.57        5.48      0.73 o 
   3   7   0        6.37        5.11      0.72 o 
   4   7   0       15.79       20.60      1.24 o 
   5   7   0      158.39      148.65      6.74 o 
   6   7   0      134.77      119.00      3.88 o 
   7   7   0       83.73       73.71      5.66 o 
   8   7   0        2.13        1.96      1.38 o 
   9   7   0        5.41        7.50      1.65 o 
  10   7   0        9.19       11.27      2.11 o 
   0   8   0        2.33        2.58      0.83 o 
   1   8   0       61.52       61.83      1.81 o 
   2   8   0       14.13       13.25      1.03 o 
   3   8   0       14.41       11.65      1.02 o 
   4   8   0      137.40      142.19      3.90 o 
   5   8   0      218.12      196.72      8.60 o 
   6   8   0      528.35      493.08     24.96 o 
   7   8   0      414.81      386.31     11.95 o 
   8   8   0       19.46       15.94      2.25 o 
   9   8   0       30.79       28.95      2.87 o 
  10   8   0       12.61       15.38      2.85 o 
   1   9   0       53.90       49.31      1.77 o 
   2   9   0      292.21      264.58      4.27 o 
   3   9   0       87.92       77.87      2.96 o 
   4   9   0        9.85        9.29      1.53 o 
   5   9   0       90.19       98.44      3.63 o 
   6   9   0       90.05       84.25      4.51 o 
   7   9   0       43.54       36.80      2.84 o 
   8   9   0        6.51        9.57      1.86 o 
   9   9   0        3.53        8.24      1.82 o 
   0  10   0      407.43      381.44      8.83 o 
   1  10   0       42.98       35.41      1.70 o 
   2  10   0      224.09      202.17      4.68 o 
   3  10   0        1.10        0.60      0.90 o 
   4  10   0       15.11       13.12      1.82 o 
   5  10   0        6.03        8.23      1.62 o 
   6  10   0       28.71       30.03      2.69 o 
   7  10   0        1.42        1.41      1.29 o 
   8  10   0        0.86        0.59      1.33 o 
   9  10   0       21.83       26.62      2.99 o 
   1  11   0        9.35        7.92      1.44 o 
   2  11   0      226.42      197.18      4.84 o 
   3  11   0       42.99       39.14      3.60 o 
   4  11   0       50.15       39.96      2.62 o 
   5  11   0        0.00        0.10      1.14 o 
   6  11   0        1.55        2.03      1.37 o 
   7  11   0       27.27       33.25      2.96 o 
   8  11   0        7.40        5.70      1.71 o 
   0  12   0      828.15      784.79     17.66 o 
   1  12   0       23.18       27.49      2.24 o 
   2  12   0       36.73       45.26      2.68 o 
   3  12   0       52.53       44.11      3.01 o 
   4  12   0      120.99      121.27      4.35 o 
   5  12   0      102.13      104.23      4.24 o 
   6  12   0       65.10       58.80      3.30 o 
   7  12   0        0.03        0.04      1.24 o 
   1  13   0      208.57      182.46      6.59 o 
   2  13   0       78.46       62.67      4.02 o 
   3  13   0        6.49        6.28      1.56 o 
   4  13   0       28.43       30.10      2.78 o 
   5  13   0       49.88       49.07      3.12 o 
   6  13   0        5.72        9.64      1.95 o 
   0  14   0       17.78       26.66      4.56 o 
   1  14   0        0.42        1.00      1.33 o 
   2  14   0        1.50        1.26      1.47 o 
   3  14   0       52.71       51.87      3.88 o 
   4  14   0        0.56        3.02      1.36 o 
   5  14   0        4.11        8.02      1.81 o 
   1  15   0       21.14       21.37      3.18 o 
   2  15   0       15.47       21.09      3.15 o 
   3  15   0       11.95       17.37      2.90 o 
   4  15   0        9.99       19.45      3.16 o 
   0  16   0        0.09        1.06      2.18 o 
   1  16   0        0.01        2.64      1.67 o 
 -11   0   1        1.53        4.73      1.91 o 
  -9   0   1       61.50       70.64      5.89 o 
  -7   0   1      217.51      219.30      8.00 o 
  -5   0   1      503.98      507.58     63.84 o 
  -3   0   1     1565.59     1703.75    232.96 o 
   1   0   1    15818.27    16817.53    120.70 o 
   3   0   1     3123.56     3506.68     97.30 o 
   5   0   1       71.78       77.81      2.51 o 
   7   0   1       16.68       18.69      3.27 o 
   9   0   1        0.99        2.53      1.65 o 
  11   0   1       12.70        9.36      2.55 o 
 -11   1   1        0.71        2.00      1.40 o 
 -10   1   1        0.03        0.00      0.98 o 
  -9   1   1       16.40       21.44      1.88 o 
  -8   1   1       17.67       18.94      1.61 o 
  -7   1   1      105.09      118.30      3.30 o 
  -6   1   1      265.71      296.58     12.47 o 
  -5   1   1        0.20        0.83      0.55 o 
  -4   1   1       73.57       75.68      5.75 o 
  -3   1   1      876.75      945.35     68.43 o 
  -2   1   1     3023.87     3038.28    174.69 o 
  -1   1   1      337.12      295.49     18.09 o 
   0   1   1        0.74        8.19      0.50 o 
   1   1   1    10054.36    10580.02    199.99 o 
   2   1   1    10490.50    11115.11    247.94 o 
   3   1   1       17.82       19.79      0.97 o 
   4   1   1      407.64      428.59      8.33 o 
   5   1   1        9.67       16.02      1.19 o 
   6   1   1        9.87       13.97      1.29 o 
   7   1   1      433.50      436.96     11.70 o 
   8   1   1        0.99        2.98      1.08 o 
   9   1   1        2.71        5.49      1.37 o 
  10   1   1       10.44       10.46      1.75 o 
  11   1   1        0.36        1.23      1.21 o 
 -11   2   1        0.04        0.00      1.32 o 
 -10   2   1        1.27        3.14      1.51 o 
  -9   2   1       10.22       11.56      1.60 o 
  -8   2   1       10.64        8.32      1.05 o 
  -7   2   1        2.81        2.08      0.67 o 
  -6   2   1      486.49      502.43     19.79 o 
  -5   2   1       34.42       42.57      1.35 o 
  -4   2   1      136.12      132.57      4.41 o 
  -3   2   1        0.01        1.96      0.39 o 
  -2   2   1       45.35       43.30      2.58 o 
  -1   2   1      249.70      192.67     10.76 o 
   0   2   1        1.51       18.32      9.41 o 
   1   2   1      168.77      169.07      6.11 o 
   2   2   1     1305.25     1318.94     38.56 o 
   3   2   1       76.40       95.91      5.55 o 
   4   2   1        1.75        0.86      0.49 o 
   5   2   1       71.56       74.60      2.14 o 
   6   2   1       40.50       44.60      1.88 o 
   7   2   1       86.17       72.81      3.40 o 
   8   2   1        0.38        0.47      0.93 o 
   9   2   1        8.52       12.36      1.74 o 
  10   2   1       14.87       20.37      2.61 o 
  11   2   1        8.94       11.67      2.18 o 
 -11   3   1       58.25       57.95      3.55 o 
 -10   3   1       46.35       53.03      3.41 o 
  -9   3   1       45.12       44.55      3.20 o 
  -8   3   1       76.14       67.53      4.34 o 
  -7   3   1      173.63      182.47      5.84 o 
  -6   3   1       40.79       41.44      1.68 o 
  -5   3   1       53.69       44.47      1.37 o 
  -4   3   1       33.73       33.17      1.90 o 
  -3   3   1      108.67      116.63      4.34 o 
  -2   3   1      874.16      943.87     44.15 o 
  -1   3   1      141.52      123.62      6.78 o 
   0   3   1     1183.96     1174.24     27.94 o 
   1   3   1     5341.70     5207.78    105.72 o 
   2   3   1      943.85     1137.34     34.42 o 
   3   3   1       86.80       80.28      2.99 o 
   4   3   1      223.48      230.30      9.62 o 
   5   3   1       78.25       79.81      4.11 o 
   6   3   1      143.80      149.98      3.30 o 
   7   3   1        5.40        4.92      1.14 o 
   8   3   1       72.23       75.43      2.83 o 
   9   3   1       36.22       33.86      2.44 o 
  10   3   1        8.99       10.31      1.98 o 
  11   3   1        4.50        3.90      2.06 o 
 -11   4   1        0.64        1.85      1.44 o 
 -10   4   1       27.05       37.81      3.80 o 
  -9   4   1        5.46        6.92      1.64 o 
  -8   4   1       21.87       30.03      2.36 o 
  -7   4   1        6.70        9.78      1.27 o 
  -6   4   1       22.83       23.99      1.39 o 
  -5   4   1        5.03        4.96      0.61 o 
  -4   4   1      795.57      906.46     38.98 o 
  -3   4   1        0.49        0.16      0.25 o 
  -2   4   1      571.24      568.16     31.38 o 
  -1   4   1     1423.12     1455.48     50.04 o 
   0   4   1      549.58      589.22     14.86 o 
   1   4   1     1982.49     1867.43     36.89 o 
   2   4   1     1053.55     1069.36     28.91 o 
   3   4   1       66.01       72.21      3.26 o 
   4   4   1      160.48      144.65      4.47 o 
   5   4   1      211.97      200.13      6.61 o 
   6   4   1      185.58      182.79      9.34 o 
   7   4   1       75.64       70.29      2.56 o 
   8   4   1       41.17       41.20      3.15 o 
   9   4   1       10.21       15.00      2.23 o 
  10   4   1       26.90       33.49      3.26 o 
  11   4   1        6.93        9.54      2.22 o 
 -11   5   1       13.69       18.75      2.59 o 
 -10   5   1        0.17        3.08      1.41 o 
  -9   5   1        0.08        0.00      1.05 o 
  -8   5   1        0.06        0.08      1.03 o 
  -7   5   1        0.52        0.99      0.88 o 
  -6   5   1      180.51      180.48      8.60 o 
  -5   5   1      488.38      546.19     23.67 o 
  -4   5   1      214.55      260.79      8.55 o 
  -3   5   1      567.30      680.61     20.53 o 
  -2   5   1     2387.03     2605.43    108.59 o 
  -1   5   1      507.20      465.84     16.78 o 
   0   5   1     2346.93     2188.13     59.05 o 
   1   5   1       22.54       17.05      0.82 o 
   2   5   1      714.48      682.48     18.58 o 
   3   5   1       56.67       54.87      2.40 o 
   4   5   1        3.99        2.79      0.81 o 
   5   5   1      268.41      283.06     16.12 o 
   6   5   1        0.09        0.46      0.68 o 
   7   5   1       15.14       14.98      1.56 o 
   8   5   1        4.29        1.86      1.35 o 
   9   5   1        7.25        9.61      1.99 o 
  10   5   1        1.25        1.75      1.48 o 
 -11   6   1        0.01        0.11      1.32 o 
 -10   6   1        0.01        2.09      1.26 o 
  -9   6   1       31.56       41.05      2.74 o 
  -8   6   1       43.97       43.69      2.74 o 
  -7   6   1        3.12        3.92      1.24 o 
  -6   6   1       25.97       20.39      2.22 o 
  -5   6   1      164.41      136.54      4.66 o 
  -4   6   1        8.52       11.51      0.94 o 
  -3   6   1        1.75        5.93      1.27 o 
  -2   6   1        2.74        1.46      0.39 o 
  -1   6   1       10.01       12.55      0.72 o 
   0   6   1      567.43      622.36     21.04 o 
   1   6   1       15.90       18.45      1.05 o 
   2   6   1      244.50      245.58      3.28 o 
   3   6   1     1819.95     2019.05     52.67 o 
   4   6   1       43.95       36.85      1.76 o 
   5   6   1       19.16       25.83      1.55 o 
   6   6   1       12.58       12.97      1.37 o 
   7   6   1      160.13      156.63      8.27 o 
   8   6   1        0.82        1.74      1.29 o 
   9   6   1        5.81        5.77      1.68 o 
  10   6   1        4.72        6.47      1.84 o 
 -10   7   1        1.79        3.49      1.36 o 
  -9   7   1        0.29        1.31      1.17 o 
  -8   7   1        6.14        4.29      1.50 o 
  -7   7   1        1.41        2.18      1.27 o 
  -6   7   1       32.74       34.66      2.34 o 
  -5   7   1      319.08      293.21     10.58 o 
  -4   7   1       70.23       58.73      2.42 o 
  -3   7   1        5.03        4.86      0.61 o 
  -2   7   1     1392.67     1499.52     21.24 o 
  -1   7   1       60.88       56.87      2.51 o 
   0   7   1     2294.42     2372.15     18.74 o 
   1   7   1       11.10       12.47      1.02 o 
   2   7   1      203.72      182.85      3.00 o 
   3   7   1       31.46       42.11      1.60 o 
   4   7   1       60.70       68.17      2.11 o 
   5   7   1       20.45       20.73      1.96 o 
   6   7   1       97.53       96.45      3.64 o 
   7   7   1       30.09       30.31      2.65 o 
   8   7   1      117.51      104.96      5.23 o 
   9   7   1        7.26        6.67      1.79 o 
  10   7   1        0.08        0.87      1.32 o 
 -10   8   1        6.59        8.07      2.63 o 
  -9   8   1        2.07        2.71      1.30 o 
  -8   8   1       12.59       14.06      2.06 o 
  -7   8   1      248.54      241.99      7.44 o 
  -6   8   1      245.14      246.73      7.18 o 
  -5   8   1       14.19       19.46      1.94 o 
  -4   8   1        9.20       16.02      1.67 o 
  -3   8   1       21.44       26.10      1.74 o 
  -2   8   1       98.47       93.01      4.14 o 
  -1   8   1       21.95       17.89      1.10 o 
   0   8   1       89.47       70.31      1.94 o 
   1   8   1       15.24       14.19      1.11 o 
   2   8   1       21.57       19.96      1.28 o 
   3   8   1      193.95      196.56      6.25 o 
   4   8   1       30.81       30.74      2.11 o 
   5   8   1        0.32        0.87      1.42 o 
   6   8   1      238.92      228.25      6.80 o 
   7   8   1      300.56      279.80     18.67 o 
   8   8   1       37.22       41.33      3.11 o 
   9   8   1       26.91       38.25      3.31 o 
  -9   9   1        9.53       11.19      2.29 o 
  -8   9   1       37.45       40.34      3.00 o 
  -7   9   1       35.23       36.78      2.92 o 
  -6   9   1      131.47      114.77      6.90 o 
  -5   9   1      277.18      230.42      5.37 o 
  -4   9   1       59.27       49.01      2.51 o 
  -3   9   1      147.80      127.13      3.66 o 
  -2   9   1      131.62      125.39      3.51 o 
  -1   9   1       24.84       22.62      1.32 o 
   0   9   1      474.76      445.92      5.43 o 
   1   9   1      185.01      169.67      3.27 o 
   2   9   1        1.62        1.40      0.77 o 
   3   9   1       69.39       60.00      2.66 o 
   4   9   1      114.52       92.84      7.09 o 
   5   9   1       21.27       20.46      2.16 o 
   6   9   1        1.25        0.38      1.16 o 
   7   9   1        1.16        0.74      1.18 o 
   8   9   1        4.47        5.98      1.71 o 
   9   9   1        6.41       10.45      2.03 o 
  -9  10   1        4.60        5.83      2.10 o 
  -8  10   1        3.95        3.98      1.49 o 
  -7  10   1        3.61        4.14      1.44 o 
  -6  10   1        7.67        5.98      1.64 o 
  -5  10   1       58.26       56.51      3.00 o 
  -4  10   1        0.61        0.00      0.93 o 
  -3  10   1       35.09       35.36      2.30 o 
  -2  10   1       34.45       33.65      2.13 o 
  -1  10   1       13.37       15.86      1.89 o 
   0  10   1       15.84       14.19      1.27 o 
   1  10   1      527.88      519.35     16.26 o 
   2  10   1        3.30        2.62      1.07 o 
   3  10   1       11.94       12.45      1.68 o 
   4  10   1       55.54       43.36      2.62 o 
   5  10   1       43.09       44.17      2.71 o 
   6  10   1        4.88        7.68      1.68 o 
   7  10   1        8.75        8.83      1.77 o 
   8  10   1       12.73       12.85      2.11 o 
  -8  11   1        2.31        1.96      1.25 o 
  -7  11   1        7.21        6.62      1.68 o 
  -6  11   1       30.64       24.84      2.54 o 
  -5  11   1      100.86       98.02      3.95 o 
  -4  11   1       52.95       59.05      3.10 o 
  -3  11   1      401.82      406.40      7.07 o 
  -2  11   1       70.38       60.47      2.82 o 
  -1  11   1        6.45        7.80      1.45 o 
   0  11   1        0.00        0.01      0.90 o 
   1  11   1      369.84      380.76      7.23 o 
   2  11   1       58.94       51.98      2.67 o 
   3  11   1        5.44        4.18      1.39 o 
   4  11   1        0.64        2.04      1.14 o 
   5  11   1       11.92       14.64      2.06 o 
   6  11   1       23.06       21.37      2.49 o 
   7  11   1       32.07       35.12      3.12 o 
   8  11   1        0.29        2.19      1.47 o 
  -8  12   1        1.92        2.16      1.35 o 
  -7  12   1        0.36        1.03      1.26 o 
  -6  12   1       37.81       43.29      3.14 o 
  -5  12   1      167.29      158.70      5.07 o 
  -4  12   1       87.63       86.30      3.72 o 
  -3  12   1        9.91        9.90      1.79 o 
  -2  12   1        1.56        1.60      1.11 o 
  -1  12   1      192.54      154.08      4.41 o 
   0  12   1        8.63        7.32      2.03 o 
   1  12   1       22.85       22.90      2.85 o 
   2  12   1       68.02       58.10      2.95 o 
   3  12   1       12.84       16.88      2.13 o 
   4  12   1       35.80       35.33      2.85 o 
   5  12   1       72.22       73.97      3.65 o 
   6  12   1        8.84        7.53      1.80 o 
   7  12   1        1.52        1.57      1.34 o 
  -7  13   1        3.30        5.61      1.63 o 
  -6  13   1        1.06        1.17      1.26 o 
  -5  13   1       35.78       38.03      3.09 o 
  -4  13   1       41.50       41.57      2.82 o 
  -3  13   1        0.17        1.07      1.16 o 
  -2  13   1       21.35       23.97      2.40 o 
  -1  13   1       47.18       45.18      4.37 o 
   0  13   1      127.21      115.01      5.28 o 
   1  13   1      169.91      140.46      5.82 o 
   2  13   1       25.59       33.60      3.43 o 
   3  13   1        1.76        1.33      1.22 o 
   4  13   1       43.30       47.23      2.98 o 
   5  13   1        4.79        5.52      1.63 o 
   6  13   1       37.94       40.85      3.10 o 
  -6  14   1       17.29       24.77      2.78 o 
  -5  14   1        8.33       13.71      2.22 o 
  -4  14   1       12.02       14.29      2.19 o 
  -3  14   1        0.20        1.42      1.22 o 
  -2  14   1        8.69       12.46      2.46 o 
  -1  14   1        0.01        0.00      1.22 o 
   0  14   1        0.19        1.18      1.49 o 
   1  14   1        1.11        0.72      1.24 o 
   2  14   1       13.27       12.14      2.40 o 
   3  14   1        4.49        9.30      2.25 o 
   4  14   1        1.39        3.53      2.33 o 
   5  14   1       42.17       50.21      4.01 o 
  -4  15   1        0.20        0.41      1.45 o 
  -3  15   1        5.20       10.08      2.27 o 
  -2  15   1        3.41        8.54      2.12 o 
  -1  15   1       14.92       18.20      2.99 o 
   0  15   1        8.27        6.68      2.13 o 
   1  15   1       10.41       13.02      2.67 o 
   2  15   1        0.80        1.47      1.45 o 
   3  15   1        1.11        1.31      1.42 o 
   4  15   1        5.28       10.06      2.50 o 
  -1  16   1        1.93        6.23      2.02 o 
   0  16   1        0.77        0.72      1.54 o 
   1  16   1        4.33        9.30      2.34 o 
 -12   0   2        2.74        8.40      3.04 o 
 -10   0   2        1.32        0.75      1.43 o 
  -8   0   2        2.12        2.27      1.09 o 
  -6   0   2       20.58       17.43      1.68 o 
  -4   0   2       48.25       47.85      9.56 o 
  -2   0   2     6233.11     5964.13   1031.81 o 
   0   0   2     3520.64     3651.66     41.79 o 
   2   0   2    12616.45    13431.45    295.18 o 
   4   0   2        9.26       28.72     14.05 o 
   6   0   2        8.58       12.31      1.91 o 
   8   0   2       42.45       47.97      3.50 o 
  10   0   2       12.43       17.78      3.44 o 
 -11   1   2        2.27        1.78      1.35 o 
 -10   1   2        0.18        0.00      0.97 o 
  -9   1   2        4.91        4.71      0.99 o 
  -8   1   2       73.24       84.53      2.85 o 
  -7   1   2       68.57       75.26      6.26 o 
  -6   1   2      223.26      208.82     18.69 o 
  -5   1   2       55.24       55.22      4.41 o 
  -4   1   2       10.66        7.14      1.12 o 
  -3   1   2     7223.47     6786.99    511.81 o 
  -2   1   2      106.95       85.42      4.07 o 
  -1   1   2      297.93      312.08     12.77 o 
   0   1   2      450.89      545.41     22.43 o 
   1   1   2     8736.09     9210.06    150.74 o 
   2   1   2    17899.35    18217.13    372.14 o 
   3   1   2      119.16      121.01      2.42 o 
   4   1   2       80.85       71.18      1.68 o 
   5   1   2      114.95      126.18      3.27 o 
   6   1   2      189.56      199.05      3.87 o 
   7   1   2       39.13       42.43      2.13 o 
   8   1   2       18.31       19.11      1.93 o 
   9   1   2        9.39        9.14      1.61 o 
  10   1   2        0.00        0.00      1.10 o 
  11   1   2        0.00        1.06      1.30 o 
 -11   2   2       15.97       14.57      2.22 o 
 -10   2   2       79.22       79.98      6.28 o 
  -9   2   2       14.20       18.56      1.52 o 
  -8   2   2        0.04        0.00      0.57 o 
  -7   2   2       53.72       65.38      2.33 o 
  -6   2   2      896.93      920.12    151.56 o 
  -5   2   2      210.13      222.55     13.62 o 
  -4   2   2       76.30       64.22      3.20 o 
  -3   2   2        0.05        1.03      0.29 o 
  -2   2   2      955.95     1065.34     42.96 o 
  -1   2   2      881.60      955.19     54.45 o 
   0   2   2    10596.43    11003.16    225.16 o 
   1   2   2      222.42      270.02      6.82 o 
   2   2   2     1778.53     1958.55     41.01 o 
   3   2   2      578.33      634.72     12.93 o 
   4   2   2     1524.52     1601.27     31.12 o 
   5   2   2        1.32        4.04      0.82 o 
   6   2   2        0.02        0.30      0.72 o 
   7   2   2       41.28       43.36      2.18 o 
   8   2   2      132.83      142.73      3.92 o 
   9   2   2        6.79        9.06      1.62 o 
  10   2   2        7.08        8.01      1.65 o 
  11   2   2        0.41        1.07      1.26 o 
 -11   3   2       19.79       22.76      2.68 o 
 -10   3   2      152.44      154.28     11.31 o 
  -9   3   2        2.01        3.62      1.12 o 
  -8   3   2       89.13       85.35      4.54 o 
  -7   3   2       18.39       16.90      1.26 o 
  -6   3   2       10.05       13.28      0.99 o 
  -5   3   2       17.81       21.22      1.07 o 
  -4   3   2      345.71      362.84     10.76 o 
  -3   3   2      537.57      617.29     21.92 o 
  -2   3   2       53.66       55.38      2.31 o 
  -1   3   2     1005.12      948.36     36.67 o 
   0   3   2      351.76      332.62      7.30 o 
   1   3   2     1690.67     1839.39     41.28 o 
   2   3   2      113.16      113.87      3.93 o 
   3   3   2       16.32       11.65      0.68 o 
   4   3   2        0.66        0.15      0.51 o 
   5   3   2        0.45        0.35      0.81 o 
   6   3   2      204.59      210.53      4.04 o 
   7   3   2      107.11      104.73      3.15 o 
   8   3   2       95.05       92.70      3.79 o 
   9   3   2       12.45        7.67      1.54 o 
  10   3   2       15.62       20.93      2.29 o 
 -11   4   2       38.78       47.28      3.93 o 
 -10   4   2        3.13        2.45      1.86 o 
  -9   4   2       30.21       36.10      2.67 o 
  -8   4   2       20.72       23.27      2.14 o 
  -7   4   2        0.01        0.00      0.61 o 
  -6   4   2        8.12        8.51      0.75 o 
  -5   4   2     1537.81     1734.98     48.18 o 
  -4   4   2       11.62       10.21      0.63 o 
  -3   4   2      284.91      299.47     14.04 o 
  -2   4   2       22.82       23.35      1.20 o 
  -1   4   2     1094.04     1235.05     73.04 o 
   0   4   2       42.21       56.24      2.98 o 
   1   4   2      668.62      717.12     14.20 o 
   2   4   2      194.69      183.27      5.50 o 
   3   4   2      319.35      266.69      4.69 o 
   4   4   2       81.19      121.69      2.70 o 
   5   4   2       42.83       49.04      3.15 o 
   6   4   2       52.47       47.81      2.10 o 
   7   4   2        5.47        6.91      1.29 o 
   8   4   2        1.11        1.05      1.03 o 
   9   4   2        9.22        8.23      1.81 o 
  10   4   2        0.15        0.00      1.41 o 
 -11   5   2        5.81        9.77      1.87 o 
 -10   5   2        5.87        9.10      1.77 o 
  -9   5   2        0.03        0.00      1.12 o 
  -8   5   2        2.69        3.37      1.28 o 
  -7   5   2      173.55      180.26      6.61 o 
  -6   5   2      140.50      129.66      9.86 o 
  -5   5   2      441.95      498.85     22.26 o 
  -4   5   2        4.63        6.57      0.81 o 
  -3   5   2      531.64      601.56     32.25 o 
  -2   5   2      423.75      462.69     26.90 o 
  -1   5   2     3325.73     3433.09    116.68 o 
   0   5   2      141.40      138.69      4.33 o 
   1   5   2      194.93      243.17      5.83 o 
   2   5   2       43.63       46.22      1.70 o 
   3   5   2        1.19        6.23      1.13 o 
   4   5   2       33.48       35.70      1.58 o 
   5   5   2       38.37       46.40      1.93 o 
   6   5   2        7.87        7.29      1.19 o 
   7   5   2       21.10       20.87      1.85 o 
   8   5   2      123.48      114.86      4.38 o 
   9   5   2        0.80        0.60      1.34 o 
  10   5   2        1.04        1.43      1.45 o 
 -11   6   2        0.04        1.80      1.20 o 
 -10   6   2       54.27       54.84      5.30 o 
  -9   6   2        0.84        0.00      1.19 o 
  -8   6   2      113.25      110.22      7.00 o 
  -7   6   2        0.60        0.00      0.85 o 
  -6   6   2        3.21        1.52      0.86 o 
  -5   6   2      175.29      165.53      7.62 o 
  -4   6   2     1151.26     1296.74     61.72 o 
  -3   6   2      273.14      270.96     15.30 o 
  -2   6   2       50.95       45.49      2.74 o 
  -1   6   2       45.96       37.23      1.08 o 
   0   6   2      296.14      315.05      7.48 o 
   1   6   2     2998.85     3288.65     73.04 o 
   2   6   2       76.92      108.06      4.48 o 
   3   6   2        2.61        3.18      0.73 o 
   4   6   2       18.42       16.21      1.28 o 
   5   6   2       30.36       31.91      1.70 o 
   6   6   2        6.18        6.74      1.14 o 
   7   6   2        2.48        1.46      1.19 o 
   8   6   2       13.69       14.58      2.23 o 
   9   6   2        2.13        3.82      1.84 o 
  10   6   2        1.16        1.53      1.50 o 
 -10   7   2        0.22        0.00      1.06 o 
  -9   7   2        0.88        1.43      1.28 o 
  -8   7   2       57.02       56.68      6.27 o 
  -7   7   2       74.61       66.98      3.41 o 
  -6   7   2       21.62       25.30      2.15 o 
  -5   7   2      290.46      272.50     16.23 o 
  -4   7   2       69.22       69.83      2.60 o 
  -3   7   2      299.18      360.87     22.07 o 
  -2   7   2       86.29       85.37      3.07 o 
  -1   7   2      951.30     1074.42     42.09 o 
   0   7   2        2.80        1.63      0.51 o 
   1   7   2      206.61      240.17      4.43 o 
   2   7   2       58.68       51.88      1.76 o 
   3   7   2      230.87      212.24      5.27 o 
   4   7   2      193.51      191.15      7.61 o 
   5   7   2        1.60        1.83      0.82 o 
   6   7   2        6.56        6.36      1.87 o 
   7   7   2      136.10      142.62      6.55 o 
   8   7   2      187.24      191.18      6.67 o 
   9   7   2        7.74        8.74      1.93 o 
 -10   8   2        5.41        6.41      1.64 o 
  -9   8   2        0.19        3.26      1.26 o 
  -8   8   2       61.63       59.82      6.90 o 
  -7   8   2       10.15       13.49      1.94 o 
  -6   8   2       16.19       12.12      1.77 o 
  -5   8   2        1.33        0.45      0.89 o 
  -4   8   2        4.31        5.38      1.16 o 
  -3   8   2       49.22       44.27      2.16 o 
  -2   8   2      352.36      355.38     19.07 o 
  -1   8   2       17.12       21.91      1.03 o 
   0   8   2      109.85      115.29      2.60 o 
   1   8   2      337.42      345.35      5.27 o 
   2   8   2        7.07        9.46      1.04 o 
   3   8   2        7.09       10.03      1.15 o 
   4   8   2       53.63       55.18      2.14 o 
   5   8   2       17.92       14.79      2.40 o 
   6   8   2      265.55      239.50      8.22 o 
   7   8   2       32.40       33.22      2.67 o 
   8   8   2        3.07        3.76      1.44 o 
   9   8   2       16.07       17.68      2.51 o 
 -10   9   2       18.06       23.78      4.56 o 
  -9   9   2        8.43       10.95      2.05 o 
  -8   9   2       62.28       59.61      3.22 o 
  -7   9   2        3.64        1.90      1.31 o 
  -6   9   2      175.57      167.38     10.81 o 
  -5   9   2      383.26      359.06     14.49 o 
  -4   9   2      207.77      193.00      9.09 o 
  -3   9   2        3.03        1.47      0.90 o 
  -2   9   2      107.55      104.76      3.23 o 
  -1   9   2        8.75        6.41      0.86 o 
   0   9   2       91.03       85.39      2.30 o 
   1   9   2       24.28       28.84      1.53 o 
   2   9   2       19.18       20.59      1.45 o 
   3   9   2      324.86      319.85      5.70 o 
   4   9   2       99.42       82.98      4.06 o 
   5   9   2        0.77        0.73      1.06 o 
   6   9   2       30.09       24.81      2.54 o 
   7   9   2        7.02        5.88      1.68 o 
   8   9   2       12.59       18.04      2.77 o 
   9   9   2        0.00        0.95      1.31 o 
  -9  10   2        5.05        6.06      2.61 o 
  -8  10   2       29.34       38.64      2.96 o 
  -7  10   2       13.68       15.00      2.11 o 
  -6  10   2      181.29      159.63     10.73 o 
  -5  10   2        6.00        5.83      1.48 o 
  -4  10   2       45.72       44.43      3.23 o 
  -3  10   2        4.00        4.94      1.29 o 
  -2  10   2       16.47       13.59      1.64 o 
  -1  10   2        9.15        9.33      1.40 o 
   0  10   2       38.15       39.83      1.74 o 
   1  10   2      180.85      164.36      3.43 o 
   2  10   2       55.63       53.46      2.13 o 
   3  10   2       96.71       98.62      4.46 o 
   4  10   2       56.28       53.31      3.02 o 
   5  10   2        0.46        3.04      1.30 o 
   6  10   2        0.81        0.00      1.11 o 
   7  10   2        0.10        1.31      1.16 o 
   8  10   2       12.66       13.48      2.18 o 
  -8  11   2        2.91        5.85      1.64 o 
  -7  11   2        3.56        2.92      1.26 o 
  -6  11   2       45.87       45.31      3.07 o 
  -5  11   2       20.39       20.77      2.37 o 
  -4  11   2      639.87      627.58     13.91 o 
  -3  11   2      251.32      235.59     10.01 o 
  -2  11   2       71.60       62.37      2.91 o 
  -1  11   2       93.40       84.52      4.67 o 
   0  11   2      350.62      331.83      6.04 o 
   1  11   2      257.47      244.87      5.52 o 
   2  11   2       17.78       18.92      2.01 o 
   3  11   2       96.25       84.55      3.47 o 
   4  11   2       21.99       21.80      2.31 o 
   5  11   2        0.70        1.28      1.14 o 
   6  11   2       48.90       43.35      2.93 o 
   7  11   2        1.87        6.90      1.66 o 
   8  11   2        0.31        0.87      1.23 o 
  -8  12   2       13.22       18.95      3.32 o 
  -7  12   2        2.17        3.91      1.48 o 
  -6  12   2       12.11       15.42      2.11 o 
  -5  12   2      160.80      142.54      4.81 o 
  -4  12   2        0.55        3.36      1.40 o 
  -3  12   2       33.65       26.37      2.40 o 
  -2  12   2       13.24       11.30      1.80 o 
  -1  12   2       14.87       21.10      2.11 o 
   0  12   2       57.35       60.40      2.89 o 
   1  12   2       50.54       48.97      3.57 o 
   2  12   2      203.47      186.27      5.01 o 
   3  12   2      143.93      128.38      4.39 o 
   4  12   2        1.31        0.87      1.12 o 
   5  12   2        1.52        0.26      1.19 o 
   6  12   2        3.55        2.86      1.36 o 
   7  12   2        6.71        9.01      1.87 o 
  -7  13   2        5.83        6.94      2.28 o 
  -6  13   2        1.93        2.61      1.46 o 
  -5  13   2        9.26        8.58      1.82 o 
  -4  13   2       21.51       24.62      2.55 o 
  -3  13   2       28.99       35.33      2.63 o 
  -2  13   2       51.07       57.10      3.03 o 
  -1  13   2        1.09        0.87      1.46 o 
   0  13   2      110.62       96.66      5.39 o 
   1  13   2      126.68      123.72      5.47 o 
   2  13   2       74.03       69.73      4.28 o 
   3  13   2        6.38        5.36      1.53 o 
   4  13   2        0.08        1.70      1.24 o 
   5  13   2        1.21        2.61      1.37 o 
   6  13   2       24.53       32.39      3.11 o 
  -6  14   2        4.01        5.87      1.74 o 
  -5  14   2       30.89       50.91      3.17 o 
  -4  14   2        0.79        0.63      1.26 o 
  -3  14   2       19.89       20.37      2.36 o 
  -2  14   2        1.49        3.55      1.89 o 
  -1  14   2        4.90       10.41      2.35 o 
   0  14   2       58.11       58.14      6.12 o 
   1  14   2       49.10       50.93      3.81 o 
   2  14   2        0.00        0.71      1.33 o 
   3  14   2       24.92       27.20      3.41 o 
   4  14   2        7.57       17.06      3.57 o 
   5  14   2        9.08       13.82      2.23 o 
  -4  15   2        2.63        3.08      1.33 o 
  -3  15   2        0.59        2.66      1.53 o 
  -2  15   2        3.24        6.03      2.00 o 
  -1  15   2       10.68       27.64      3.36 o 
   0  15   2        2.37        7.27      2.02 o 
   1  15   2        0.46        1.00      1.49 o 
   2  15   2        0.11        0.63      1.41 o 
   3  15   2        0.98        2.42      1.61 o 
  -1  16   2        7.23       13.52      2.76 o 
   0  16   2       11.03       17.22      2.97 o 
 -11   0   3        0.19        2.31      1.72 o 
  -9   0   3       26.99       28.87      2.64 o 
  -7   0   3      163.65      176.48     32.94 o 
  -5   0   3      103.13      108.61     23.48 o 
  -3   0   3        8.03        6.03      0.94 o 
  -1   0   3      558.17      554.11      7.54 o 
   1   0   3    11436.85    13095.38    212.21 o 
   3   0   3     2915.60     2879.46     86.75 o 
   5   0   3       55.55       51.63      2.67 o 
   7   0   3       21.60       21.07      2.64 o 
   9   0   3       17.57       10.91      2.62 o 
 -12   1   3        0.00        0.82      1.39 o 
 -11   1   3        0.02        0.75      1.43 o 
 -10   1   3       65.71       70.23      2.83 o 
  -9   1   3        1.56        2.14      1.09 o 
  -8   1   3        7.22        9.60      1.19 o 
  -7   1   3        0.65        0.00      0.52 o 
  -6   1   3       21.31       19.70      1.50 o 
  -5   1   3      447.08      452.64     45.35 o 
  -4   1   3     2672.71     2758.91    181.72 o 
  -3   1   3       42.18       34.59      1.93 o 
  -2   1   3     8733.01     8402.61    201.21 o 
  -1   1   3      385.51      373.43     12.15 o 
   0   1   3    11726.55    12437.59    289.61 o 
   1   1   3    22776.97    23998.39    492.65 o 
   2   1   3     3190.28     3544.31     43.21 o 
   3   1   3      709.56      733.69     12.40 o 
   4   1   3       84.99       80.68      1.91 o 
   5   1   3       47.34       39.96      1.43 o 
   6   1   3        0.06        0.00      0.68 o 
   7   1   3      141.45      140.50      3.75 o 
   8   1   3       19.09       21.88      2.11 o 
   9   1   3        6.04        5.52      1.53 o 
  10   1   3        0.04        2.66      1.29 o 
 -12   2   3        1.15        3.01      1.86 o 
 -11   2   3       16.76       15.71      2.14 o 
 -10   2   3        1.49        0.82      1.06 o 
  -9   2   3       92.84       96.97      5.36 o 
  -8   2   3       42.51       37.25      3.49 o 
  -7   2   3       19.78       20.33      1.31 o 
  -6   2   3       18.96       17.06      1.00 o 
  -5   2   3     1676.75     1905.90    118.10 o 
  -4   2   3      267.71      303.38     16.70 o 
  -3   2   3     3041.70     2884.44    142.37 o 
  -2   2   3      193.08      204.94      6.82 o 
  -1   2   3     4052.34     4343.85    159.56 o 
   0   2   3     3125.36     3319.44     78.92 o 
   1   2   3     4125.63     4296.81     73.53 o 
   2   2   3       22.53       18.60      0.82 o 
   3   2   3      361.89      328.61      6.80 o 
   4   2   3      588.10      611.32     13.45 o 
   5   2   3      193.34      186.46      5.27 o 
   6   2   3       41.27       38.17      1.96 o 
   7   2   3       46.43       47.12      2.34 o 
   8   2   3        2.43        3.45      1.27 o 
   9   2   3       11.96        8.21      1.62 o 
  10   2   3        0.07        2.00      1.34 o 
 -11   3   3       48.31       55.36      5.10 o 
 -10   3   3       36.13       44.30      2.43 o 
  -9   3   3        0.70        0.91      1.00 o 
  -8   3   3       10.56       15.67      1.56 o 
  -7   3   3        1.74        1.99      0.67 o 
  -6   3   3        0.01        0.71      0.43 o 
  -5   3   3      166.94      218.94      8.25 o 
  -4   3   3      723.68      836.95     39.29 o 
  -3   3   3       59.04       64.00      3.31 o 
  -2   3   3      444.99      446.40     15.74 o 
  -1   3   3      302.22      247.34      8.65 o 
   0   3   3      641.67      583.18     17.85 o 
   1   3   3      443.34      474.12     10.40 o 
   2   3   3      269.68      224.74      3.25 o 
   3   3   3       31.59       29.81      1.09 o 
   4   3   3       30.68       34.74      1.78 o 
   5   3   3       73.38       72.95      2.07 o 
   6   3   3       44.26       42.75      2.13 o 
   7   3   3      168.19      170.54      5.64 o 
   8   3   3       32.57       39.10      2.39 o 
   9   3   3       17.44       14.42      1.99 o 
  10   3   3       11.38       12.79      1.99 o 
 -11   4   3        1.20        3.16      2.05 o 
 -10   4   3        0.01        0.21      0.99 o 
  -9   4   3       28.86       32.14      2.18 o 
  -8   4   3        0.00        0.00      0.75 o 
  -7   4   3       43.27       38.71      1.76 o 
  -6   4   3       38.95       47.76      1.51 o 
  -5   4   3       56.27       56.05      2.09 o 
  -4   4   3     1699.96     1962.37     61.53 o 
  -3   4   3        1.51        2.33      0.44 o 
  -2   4   3      441.33      402.64     21.82 o 
  -1   4   3      118.50      124.50      6.40 o 
   0   4   3      430.18      437.25     14.34 o 
   1   4   3        2.40        8.22      0.58 o 
   2   4   3     1557.61     1766.74     39.45 o 
   3   4   3        1.42        0.75      0.41 o 
   4   4   3       35.16       38.13      1.73 o 
   5   4   3       29.40       30.17      1.53 o 
   6   4   3        0.20        0.00      0.79 o 
   7   4   3       73.13       74.17      2.87 o 
   8   4   3        5.08        4.19      1.46 o 
   9   4   3        0.75        0.29      1.09 o 
  10   4   3        5.35        4.99      2.22 o 
 -11   5   3        0.82        0.00      2.08 o 
 -10   5   3       24.88       27.95      2.60 o 
  -9   5   3       41.55       38.24      3.37 o 
  -8   5   3       23.77       27.87      2.21 o 
  -7   5   3        3.67        5.46      1.02 o 
  -6   5   3      147.14      161.80      5.91 o 
  -5   5   3        4.81        5.94      0.82 o 
  -4   5   3       14.54       12.08      1.24 o 
  -3   5   3      113.71      148.13      9.78 o 
  -2   5   3       13.14       18.44      4.39 o 
  -1   5   3      176.43      202.75     12.86 o 
   0   5   3      786.95      832.71     27.90 o 
   1   5   3      105.32      111.56      2.14 o 
   2   5   3      388.82      470.77     14.73 o 
   3   5   3      136.03      126.78      3.90 o 
   4   5   3      129.79      129.49      2.67 o 
   5   5   3       72.87       68.02      2.50 o 
   6   5   3        1.02        2.02      0.91 o 
   7   5   3      177.64      169.35      4.20 o 
   8   5   3        0.31        1.77      1.14 o 
   9   5   3       36.54       39.30      3.16 o 
  10   5   3       10.30       11.64      2.27 o 
 -11   6   3        1.83        2.37      1.57 o 
 -10   6   3        7.12       10.12      2.27 o 
  -9   6   3      102.19       94.27      8.98 o 
  -8   6   3       35.47       32.69      2.34 o 
  -7   6   3       35.14       31.56      2.57 o 
  -6   6   3       22.44       26.49      2.63 o 
  -5   6   3        9.10       12.21      2.19 o 
  -4   6   3       89.46       99.34      6.45 o 
  -3   6   3      480.14      475.56     23.28 o 
  -2   6   3      101.81      100.25      6.34 o 
  -1   6   3      423.68      471.92     27.11 o 
   0   6   3      348.99      415.93     13.95 o 
   1   6   3      499.87      559.60     14.36 o 
   2   6   3      773.93      826.52     24.17 o 
   3   6   3      125.68      112.47      2.41 o 
   4   6   3       84.14       83.21      2.28 o 
   5   6   3      121.05      113.01      3.07 o 
   6   6   3       18.17       16.54      1.66 o 
   7   6   3       45.72       39.53      2.32 o 
   8   6   3        0.15        0.00      1.15 o 
   9   6   3       11.62       14.37      2.26 o 
 -10   7   3        1.61        1.74      1.36 o 
  -9   7   3       51.08       55.59      4.64 o 
  -8   7   3        4.93        4.82      1.62 o 
  -7   7   3       22.69       26.40      2.20 o 
  -6   7   3       34.76       39.25      2.22 o 
  -5   7   3      218.33      195.39     12.73 o 
  -4   7   3      345.56      404.39     20.84 o 
  -3   7   3       38.36       42.49      2.31 o 
  -2   7   3        4.62        8.50      1.05 o 
  -1   7   3      111.99      100.56      5.19 o 
   0   7   3       62.29       63.06      2.14 o 
   1   7   3      107.87      103.84      3.07 o 
   2   7   3       92.74      110.52      3.73 o 
   3   7   3      183.83      192.30      3.33 o 
   4   7   3       18.69       21.21      1.54 o 
   5   7   3      123.39      116.55      4.62 o 
   6   7   3        0.58        1.38      1.00 o 
   7   7   3      125.93      105.11      4.17 o 
   8   7   3       60.12       58.99      3.35 o 
   9   7   3       52.42       53.85      3.46 o 
 -10   8   3        2.87        2.38      2.38 o 
  -9   8   3       21.40       19.05      2.97 o 
  -8   8   3        9.55       15.04      1.98 o 
  -7   8   3        3.86        2.32      1.19 o 
  -6   8   3        4.21        4.55      1.29 o 
  -5   8   3      329.80      299.91     13.29 o 
  -4   8   3      193.61      198.32      4.43 o 
  -3   8   3       18.37       15.79      1.64 o 
  -2   8   3       74.92       73.23      3.09 o 
  -1   8   3        2.20        7.56      1.10 o 
   0   8   3       45.47       35.11      1.59 o 
   1   8   3      204.02      199.62      6.80 o 
   2   8   3      267.04      267.30     10.22 o 
   3   8   3       11.25       13.16      1.34 o 
   4   8   3        2.77        3.42      0.97 o 
   5   8   3       67.21       79.24      2.77 o 
   6   8   3        0.50        1.67      1.12 o 
   7   8   3       41.54       49.72      3.06 o 
   8   8   3       31.77       32.37      3.08 o 
   9   8   3       14.24       17.90      2.51 o 
 -10   9   3        1.62        3.83      1.77 o 
  -9   9   3       54.87       56.09      4.13 o 
  -8   9   3        1.33        0.16      2.22 o 
  -7   9   3        2.21        0.24      1.11 o 
  -6   9   3      210.59      202.99      5.51 o 
  -5   9   3      296.46      274.50     12.58 o 
  -4   9   3        2.58        3.12      1.17 o 
  -3   9   3       60.05       63.95      3.29 o 
  -2   9   3       36.55       30.54      1.92 o 
  -1   9   3      164.12      172.76      8.37 o 
   0   9   3        0.89        1.23      0.73 o 
   1   9   3       17.67       19.88      1.26 o 
   2   9   3      137.13      118.90      2.69 o 
   3   9   3      344.48      321.46      5.75 o 
   4   9   3       78.53       78.60      3.31 o 
   5   9   3       91.25       86.01      5.14 o 
   6   9   3       73.77       72.67      3.49 o 
   7   9   3        0.00        0.00      0.96 o 
   8   9   3        2.69        2.94      1.29 o 
  -9  10   3        7.90        9.89      3.11 o 
  -8  10   3        0.88        2.14      1.66 o 
  -7  10   3        3.85        4.49      1.36 o 
  -6  10   3       60.87       56.62      3.35 o 
  -5  10   3        5.08        4.58      1.44 o 
  -4  10   3       50.76       48.39      2.68 o 
  -3  10   3      431.94      395.84     10.07 o 
  -2  10   3       33.05       32.73      2.21 o 
  -1  10   3       27.85       23.82      1.60 o 
   0  10   3       28.11       24.46      1.67 o 
   1  10   3        2.32        1.63      0.78 o 
   2  10   3      371.83      359.63      5.26 o 
   3  10   3        3.49        3.66      1.65 o 
   4  10   3       10.55       11.23      2.29 o 
   5  10   3        4.90        6.13      1.55 o 
   6  10   3       11.28        8.25      1.66 o 
   7  10   3        8.18       10.37      1.98 o 
   8  10   3        0.45        2.58      1.32 o 
  -8  11   3        8.15        9.98      2.49 o 
  -7  11   3        2.59        3.40      1.76 o 
  -6  11   3        0.01        2.09      1.20 o 
  -5  11   3      381.48      354.14     10.12 o 
  -4  11   3      152.49      142.83      7.50 o 
  -3  11   3      327.81      285.04      8.35 o 
  -2  11   3      189.93      185.60      4.80 o 
  -1  11   3      176.68      147.95      4.24 o 
   0  11   3      162.19      169.34      4.47 o 
   1  11   3       11.59       11.49      1.64 o 
   2  11   3      154.81      156.05      6.80 o 
   3  11   3        2.57        2.88      1.68 o 
   4  11   3        3.40        3.09      2.02 o 
   5  11   3       13.83       16.17      2.14 o 
   6  11   3        2.33        2.50      1.32 o 
   7  11   3        6.59        5.23      2.06 o 
  -8  12   3        0.18        3.05      1.80 o 
  -7  12   3        0.01        0.41      1.57 o 
  -6  12   3       19.65       19.51      3.08 o 
  -5  12   3       19.02       24.45      2.44 o 
  -4  12   3        6.07        4.52      1.53 o 
  -3  12   3      152.99      129.14      4.33 o 
  -2  12   3       26.53       25.03      2.30 o 
  -1  12   3       25.09       22.31      2.17 o 
   0  12   3        7.08        7.78      1.58 o 
   1  12   3      121.82      107.94      4.98 o 
   2  12   3      322.05      286.99      8.02 o 
   3  12   3        4.77        5.77      2.38 o 
   4  12   3        2.28        5.70      1.51 o 
   5  12   3        3.19        5.43      1.44 o 
   6  12   3        0.45        2.32      1.28 o 
  -7  13   3       11.14       13.90      2.90 o 
  -6  13   3        2.99        8.84      2.40 o 
  -5  13   3        1.73        3.93      1.55 o 
  -4  13   3        0.44        2.69      1.22 o 
  -3  13   3        1.35        0.44      1.16 o 
  -2  13   3      108.21      104.01      5.64 o 
  -1  13   3        5.36        4.01      1.32 o 
   0  13   3       86.39       89.31      4.65 o 
   1  13   3      106.65       90.58      4.85 o 
   2  13   3        9.93       15.51      2.73 o 
   3  13   3        4.65        4.76      1.84 o 
   4  13   3        0.11        1.99      1.19 o 
   5  13   3        6.82       14.32      3.03 o 
  -6  14   3        6.72       10.15      2.59 o 
  -5  14   3        0.46        0.00      1.54 o 
  -4  14   3        1.92        3.56      1.37 o 
  -3  14   3        1.53        3.78      1.33 o 
  -2  14   3        1.69        2.56      1.23 o 
  -1  14   3       11.63       12.04      2.43 o 
   0  14   3       18.24       26.35      3.23 o 
   1  14   3       51.38       57.49      5.33 o 
   2  14   3       24.78       29.14      3.46 o 
   3  14   3       22.34       25.14      3.37 o 
   4  14   3        0.81        2.83      1.68 o 
  -4  15   3       16.46       20.58      3.34 o 
  -3  15   3        0.08        2.58      2.61 o 
  -2  15   3       13.05       13.03      3.44 o 
  -1  15   3        2.58        4.65      1.80 o 
   0  15   3        0.56        3.25      1.67 o 
   1  15   3        1.45        0.86      1.82 o 
   2  15   3        0.37        0.54      1.35 o 
   3  15   3        2.57        8.38      2.11 o 
 -10   0   4       18.74       26.21      2.80 o 
  -8   0   4       24.78       24.05      4.04 o 
  -6   0   4        5.94        6.81      1.11 o 
  -4   0   4     1003.85     1136.58     66.51 o 
  -2   0   4     5253.23     5060.17    144.28 o 
   0   0   4     1693.02     1703.48     21.50 o 
   2   0   4      218.78      256.26     11.58 o 
   4   0   4       90.67       95.46      5.13 o 
   6   0   4        0.00        0.27      0.93 o 
   8   0   4       58.15       63.74      8.70 o 
  10   0   4        0.00        0.00      1.72 o 
 -11   1   4       21.51       23.11      2.84 o 
 -10   1   4       16.71       21.30      2.19 o 
  -9   1   4       52.97       52.91      3.62 o 
  -8   1   4        0.57        2.04      0.72 o 
  -7   1   4       15.47       14.21      1.66 o 
  -6   1   4       20.08       20.43      1.24 o 
  -5   1   4       23.07       28.84      2.34 o 
  -4   1   4      174.93      181.55      8.73 o 
  -3   1   4      713.24      631.97     20.96 o 
  -2   1   4     1518.73     1537.57     47.49 o 
  -1   1   4      190.22      168.96      3.30 o 
   0   1   4       14.44       12.53      0.62 o 
   1   1   4       34.65       42.78      1.75 o 
   2   1   4      817.45      907.82     12.08 o 
   3   1   4      592.28      646.60     16.53 o 
   4   1   4      640.42      612.25     11.18 o 
   5   1   4        0.94        1.64      0.65 o 
   6   1   4      134.07      119.75      2.61 o 
   7   1   4        0.01        0.00      0.92 o 
   8   1   4        1.76        2.29      1.30 o 
   9   1   4        0.68        0.90      1.17 o 
  10   1   4        4.80        5.91      1.56 o 
 -12   2   4        5.07        9.63      2.19 o 
 -11   2   4        1.80        4.04      1.56 o 
 -10   2   4       48.68       55.29      2.52 o 
  -9   2   4      163.32      149.55     12.15 o 
  -8   2   4        7.20        7.89      0.99 o 
  -7   2   4       40.15       40.29      1.93 o 
  -6   2   4        8.99       13.15      3.61 o 
  -5   2   4       33.87       47.23      2.64 o 
  -4   2   4       32.99       27.93      1.07 o 
  -3   2   4        2.27        1.14      0.26 o 
  -2   2   4     1761.19     1639.89     52.60 o 
  -1   2   4       43.49       40.35      2.28 o 
   0   2   4      359.17      419.44     13.14 o 
   1   2   4      108.76      114.36      3.57 o 
   2   2   4      306.84      324.96      4.80 o 
   3   2   4     4488.16     4773.34     92.18 o 
   4   2   4      952.29      965.37     20.10 o 
   5   2   4       77.82       68.89      2.62 o 
   6   2   4       17.82       17.29      1.30 o 
   7   2   4       30.07       27.51      2.18 o 
   8   2   4       38.39       37.82      2.47 o 
   9   2   4       10.80        9.75      2.06 o 
  10   2   4        0.19        1.15      1.28 o 
 -11   3   4       18.14       17.16      2.29 o 
 -10   3   4       11.30       15.73      2.10 o 
  -9   3   4       35.81       31.60      2.13 o 
  -8   3   4       63.00       61.51      2.43 o 
  -7   3   4        1.72        3.89      0.80 o 
  -6   3   4       72.30       70.83      2.77 o 
  -5   3   4      198.24      155.33      7.96 o 
  -4   3   4      317.54      327.89     17.58 o 
  -3   3   4      974.04     1062.34     49.52 o 
  -2   3   4      290.07      263.77      8.50 o 
  -1   3   4     1244.04     1169.60     43.64 o 
   0   3   4      249.85      278.89      7.69 o 
   1   3   4      118.72      162.84     12.17 o 
   2   3   4     1857.24     1893.26     35.54 o 
   3   3   4       94.57       87.90      2.13 o 
   4   3   4       66.71       59.71      2.52 o 
   5   3   4        4.35        7.72      0.90 o 
   6   3   4      144.88      127.62      3.45 o 
   7   3   4       12.51       13.80      1.73 o 
   8   3   4        1.50        1.64      1.14 o 
   9   3   4        0.41        0.55      1.23 o 
  10   3   4        0.76        0.75      1.28 o 
 -11   4   4        7.32        6.56      1.68 o 
 -10   4   4       52.19       44.73      2.95 o 
  -9   4   4       45.54       52.01      3.51 o 
  -8   4   4       50.16       45.51      2.12 o 
  -7   4   4       74.95       74.32      3.87 o 
  -6   4   4       75.41       72.34      2.60 o 
  -5   4   4      707.38      811.04     28.61 o 
  -4   4   4      500.50      551.48     24.25 o 
  -3   4   4      128.85      111.41      4.18 o 
  -2   4   4       40.10       34.43      1.44 o 
  -1   4   4      138.59      148.25      5.77 o 
   0   4   4      962.36     1055.85     33.98 o 
   1   4   4       31.28       30.18      1.53 o 
   2   4   4      319.51      361.02      6.76 o 
   3   4   4      664.44      613.17      5.38 o 
   4   4   4       55.47       48.09      1.50 o 
   5   4   4       25.23       21.83      2.08 o 
   6   4   4        1.42        1.17      0.92 o 
   7   4   4       29.38       31.71      2.34 o 
   8   4   4        0.02        0.78      1.10 o 
   9   4   4       33.73       37.79      2.83 o 
  10   4   4        0.21        0.00      1.73 o 
 -11   5   4        0.37        2.07      1.59 o 
 -10   5   4        0.46        0.74      1.35 o 
  -9   5   4       28.11       25.43      2.48 o 
  -8   5   4        0.33        0.52      0.79 o 
  -7   5   4       50.95       47.31      2.12 o 
  -6   5   4        3.13        2.17      0.62 o 
  -5   5   4       40.78       37.41      1.40 o 
  -4   5   4        7.74        5.45      0.70 o 
  -3   5   4     1188.48     1254.76     65.02 o 
  -2   5   4        5.21        6.30      0.74 o 
  -1   5   4      121.69      141.03      7.55 o 
   0   5   4      728.04      848.18     27.89 o 
   1   5   4      410.74      419.08     10.76 o 
   2   5   4      162.95      163.97      4.42 o 
   3   5   4      367.09      395.16      7.40 o 
   4   5   4       35.00       36.21      1.63 o 
   5   5   4        1.29        1.50      0.75 o 
   6   5   4       23.57       21.24      1.86 o 
   7   5   4        2.24        0.57      0.95 o 
   8   5   4       78.67       77.49      3.24 o 
   9   5   4       22.37       21.62      2.76 o 
 -11   6   4        0.77        2.26      1.49 o 
 -10   6   4        3.86        2.15      1.49 o 
  -9   6   4        2.24        4.08      1.67 o 
  -8   6   4       10.32       10.01      2.22 o 
  -7   6   4       49.56       50.66      4.44 o 
  -6   6   4      192.40      174.50     12.65 o 
  -5   6   4       86.95       81.11      5.32 o 
  -4   6   4      119.47      116.09      6.69 o 
  -3   6   4      170.95      165.44      8.46 o 
  -2   6   4      646.73      813.80     51.52 o 
  -1   6   4      109.68      109.50      5.08 o 
   0   6   4       90.61      113.86      5.50 o 
   1   6   4      101.82       97.49      3.47 o 
   2   6   4        0.53        1.92      0.48 o 
   3   6   4        0.86        2.25      0.68 o 
   4   6   4      255.31      254.86      6.65 o 
   5   6   4       38.96       44.93      2.19 o 
   6   6   4        5.15        5.59      1.22 o 
   7   6   4        2.22        3.35      1.18 o 
   8   6   4        1.08        0.00      1.87 o 
   9   6   4        7.03        8.10      2.04 o 
 -10   7   4        3.86        4.33      1.75 o 
  -9   7   4       36.66       45.50      5.26 o 
  -8   7   4       30.26       30.96      4.60 o 
  -7   7   4      181.98      160.26      5.78 o 
  -6   7   4        8.97       11.77      1.56 o 
  -5   7   4       50.41       49.04      2.28 o 
  -4   7   4       36.85       37.60      2.50 o 
  -3   7   4       12.96       13.61      1.11 o 
  -2   7   4      213.61      199.57     12.81 o 
  -1   7   4      492.99      547.71     31.87 o 
   0   7   4       34.16       38.90      1.32 o 
   1   7   4        0.39        0.22      0.37 o 
   2   7   4        0.06        1.03      0.57 o 
   3   7   4      236.38      224.56      4.08 o 
   4   7   4       43.85       46.42      1.90 o 
   5   7   4       12.97       13.82      1.53 o 
   6   7   4        0.24        0.62      0.87 o 
   7   7   4        1.93        1.73      1.55 o 
   8   7   4       71.23       66.27      3.64 o 
   9   7   4        2.86        5.05      1.60 o 
 -10   8   4        5.96        6.69      2.08 o 
  -9   8   4        3.85        4.66      1.73 o 
  -8   8   4        7.09        5.92      1.94 o 
  -7   8   4        9.95       10.81      4.53 o 
  -6   8   4       90.25       81.11      7.33 o 
  -5   8   4      144.33      136.44      6.29 o 
  -4   8   4      438.04      430.30     27.83 o 
  -3   8   4        0.00        0.00      0.67 o 
  -2   8   4       69.26       76.67      5.16 o 
  -1   8   4        0.30        1.03      0.43 o 
   0   8   4       61.71       69.83      1.65 o 
   1   8   4      259.68      269.22      6.20 o 
   2   8   4       24.71       29.74      1.50 o 
   3   8   4        7.05        5.55      0.97 o 
   4   8   4      259.81      232.57      5.14 o 
   5   8   4      114.88      116.29      3.43 o 
   6   8   4       11.60        8.04      1.75 o 
   7   8   4        2.15        5.10      1.50 o 
   8   8   4       15.85       22.63      2.66 o 
 -10   9   4       26.67       23.78      3.35 o 
  -9   9   4        7.28        7.47      2.22 o 
  -8   9   4        1.04        1.68      1.67 o 
  -7   9   4       41.85       42.31      3.46 o 
  -6   9   4       19.41       20.58      2.83 o 
  -5   9   4       31.50       31.11      2.32 o 
  -4   9   4       75.90       71.08      2.93 o 
  -3   9   4      295.71      267.02     12.62 o 
  -2   9   4       35.95       37.37      2.70 o 
  -1   9   4       45.55       42.48      3.57 o 
   0   9   4      364.69      352.16     17.10 o 
   1   9   4        3.02        4.92      0.84 o 
   2   9   4      102.55       97.42      2.54 o 
   3   9   4        0.01        0.82      0.78 o 
   4   9   4      105.61      100.16      3.12 o 
   5   9   4       70.21       63.93      4.54 o 
   6   9   4        0.00        1.04      1.18 o 
   7   9   4        6.71        8.90      1.83 o 
   8   9   4       15.58       22.52      2.77 o 
  -9  10   4        4.64        7.77      2.31 o 
  -8  10   4        8.83       12.01      2.66 o 
  -7  10   4        6.41        7.64      2.14 o 
  -6  10   4        1.81        1.36      1.49 o 
  -5  10   4        0.06        1.20      1.11 o 
  -4  10   4      469.98      443.08     18.36 o 
  -3  10   4        0.73        2.32      1.24 o 
  -2  10   4      418.22      390.51     18.24 o 
  -1  10   4        2.58        2.01      0.69 o 
   0  10   4        5.34        5.40      1.09 o 
   1  10   4      194.16      205.29      9.34 o 
   2  10   4       11.24       13.02      1.30 o 
   3  10   4       48.28       44.47      2.60 o 
   4  10   4      130.45      141.06      4.54 o 
   5  10   4       25.83       32.10      2.77 o 
   6  10   4        3.18        5.41      1.43 o 
   7  10   4        5.56        8.50      1.75 o 
  -8  11   4        1.41        3.83      1.93 o 
  -7  11   4       17.99       17.00      2.90 o 
  -6  11   4       26.40       24.42      3.22 o 
  -5  11   4        6.31        8.44      2.33 o 
  -4  11   4      448.78      382.19      9.97 o 
  -3  11   4      127.02      102.43      3.79 o 
  -2  11   4      192.86      189.86      8.25 o 
  -1  11   4        6.28        8.68      1.28 o 
   0  11   4        4.81        8.55      1.29 o 
   1  11   4        0.09        1.18      0.92 o 
   2  11   4        1.61        2.41      0.92 o 
   3  11   4        9.92       12.44      2.17 o 
   4  11   4       58.34       60.17      3.25 o 
   5  11   4       10.69       14.47      2.05 o 
   6  11   4        9.69       15.64      2.20 o 
   7  11   4        2.68        2.54      1.41 o 
  -8  12   4        0.38        0.00      1.57 o 
  -7  12   4        3.05        2.37      1.80 o 
  -6  12   4        6.64        7.29      2.29 o 
  -5  12   4       19.31       21.01      3.09 o 
  -4  12   4      133.34      126.74      5.68 o 
  -3  12   4       29.42       33.09      2.52 o 
  -2  12   4       51.71       53.59      3.53 o 
  -1  12   4        4.51        4.67      1.40 o 
   0  12   4       19.55       24.40      2.34 o 
   1  12   4      181.95      154.40      4.59 o 
   2  12   4        1.43        4.20      1.76 o 
   3  12   4        6.45        7.24      2.08 o 
   4  12   4        0.00        1.79      1.04 o 
   5  12   4        8.67        8.56      1.76 o 
   6  12   4        9.61       13.13      2.10 o 
  -7  13   4        0.58        3.84      1.82 o 
  -6  13   4       20.95       29.61      3.76 o 
  -5  13   4        1.33        1.05      1.61 o 
  -4  13   4        1.72        0.00      1.37 o 
  -3  13   4       16.52       20.34      2.29 o 
  -2  13   4        4.92        7.06      1.96 o 
  -1  13   4       47.85       55.01      3.03 o 
   0  13   4       33.54       36.96      3.35 o 
   1  13   4        6.16       10.45      2.29 o 
   2  13   4       21.36       25.21      3.12 o 
   3  13   4        5.17        3.88      1.85 o 
   4  13   4       23.18       26.46      4.00 o 
   5  13   4        4.07        6.18      1.55 o 
  -5  14   4        1.26        2.15      1.58 o 
  -4  14   4        0.32        1.38      1.82 o 
  -3  14   4        0.11        0.04      2.02 o 
  -2  14   4       17.92       21.39      2.38 o 
  -1  14   4       10.43       12.37      2.43 o 
   0  14   4       49.08       51.00      4.63 o 
   1  14   4        0.04        2.16      1.47 o 
   2  14   4       14.93       16.37      2.85 o 
   3  14   4       10.79       10.30      2.38 o 
   4  14   4        0.06        0.20      1.38 o 
  -3  15   4        5.15        7.34      2.30 o 
  -2  15   4        2.47        4.76      2.91 o 
  -1  15   4        0.29        0.38      1.43 o 
   0  15   4        0.40        2.06      1.52 o 
   1  15   4        0.28        0.81      1.37 o 
   2  15   4       25.32       38.14      3.75 o 
 -11   0   5        4.56        6.68      2.84 o 
  -9   0   5      430.35      393.44     60.17 o 
  -7   0   5       53.30       51.21      3.18 o 
  -5   0   5      755.21      753.49     47.58 o 
  -3   0   5     3234.85     3290.15    124.37 o 
  -1   0   5      869.39      883.71     14.20 o 
   1   0   5      514.14      560.29     11.51 o 
   3   0   5     1144.56     1192.86     30.79 o 
   5   0   5      149.84      133.74      5.49 o 
   7   0   5        8.38        8.28      1.71 o 
   9   0   5       11.41       10.07      2.59 o 
 -11   1   5        1.18        2.71      1.79 o 
 -10   1   5       16.95       21.17      2.45 o 
  -9   1   5       21.57       18.42      1.70 o 
  -8   1   5        2.39        2.23      0.72 o 
  -7   1   5       14.33       14.50      1.06 o 
  -6   1   5       55.04       58.19      3.49 o 
  -5   1   5        8.06        6.90      0.61 o 
  -4   1   5       74.82       73.90      2.51 o 
  -3   1   5       22.19       26.25      0.97 o 
  -2   1   5       70.61       80.53      2.97 o 
  -1   1   5       23.99       26.67      1.00 o 
   0   1   5      122.68      121.68      2.27 o 
   1   1   5       13.17       17.36      0.88 o 
   2   1   5     2912.22     3158.39     48.97 o 
   3   1   5      248.48      268.90      8.40 o 
   4   1   5       58.44       54.01      1.74 o 
   5   1   5       11.68       12.77      1.16 o 
   6   1   5       17.10       19.03      1.42 o 
   7   1   5        0.96        1.72      0.81 o 
   8   1   5        0.19        0.00      1.07 o 
   9   1   5       20.19       22.57      2.43 o 
 -11   2   5        5.07        7.25      1.84 o 
 -10   2   5       66.22       64.25      3.78 o 
  -9   2   5       55.74       50.25      2.67 o 
  -8   2   5      109.91       99.80      9.27 o 
  -7   2   5       20.46       23.39      1.93 o 
  -6   2   5       74.85       72.27      4.13 o 
  -5   2   5      351.27      336.41     18.93 o 
  -4   2   5      414.74      462.39     23.23 o 
  -3   2   5      769.59      833.73     26.45 o 
  -2   2   5      408.61      416.39     10.36 o 
  -1   2   5       46.90       47.80      1.09 o 
   0   2   5      107.26      102.33      3.07 o 
   1   2   5        0.47        1.29      0.45 o 
   2   2   5     3351.77     3595.59     42.91 o 
   3   2   5     2568.17     2530.44     39.98 o 
   4   2   5      560.14      549.16     10.26 o 
   5   2   5      148.92      138.81      4.28 o 
   6   2   5        3.32        2.47      0.85 o 
   7   2   5        0.01        0.00      1.03 o 
   8   2   5       79.53       73.19      3.25 o 
   9   2   5        0.18        0.32      1.23 o 
 -11   3   5        0.16        0.00      1.06 o 
 -10   3   5       36.13       36.02      2.63 o 
  -9   3   5      121.40      104.08      9.71 o 
  -8   3   5       54.23       55.49      4.28 o 
  -7   3   5       31.99       27.34      1.83 o 
  -6   3   5       10.05        7.49      0.73 o 
  -5   3   5        3.23        2.49      0.46 o 
  -4   3   5     1053.67     1209.07     52.58 o 
  -3   3   5       27.42       35.50      1.30 o 
  -2   3   5      753.63      739.13     28.22 o 
  -1   3   5       18.55       15.89      0.71 o 
   0   3   5       43.42       54.10      2.05 o 
   1   3   5      224.76      247.47      6.99 o 
   2   3   5     1579.12     1736.67     33.61 o 
   3   3   5      895.22      860.55     17.10 o 
   4   3   5      166.04      124.81      2.49 o 
   5   3   5       40.85       37.19      1.59 o 
   6   3   5       24.94       22.11      1.74 o 
   7   3   5        0.00        0.24      1.05 o 
   8   3   5        0.29        0.00      1.14 o 
   9   3   5        0.68        1.53      1.27 o 
 -11   4   5        0.72        1.46      1.07 o 
 -10   4   5        0.73        1.94      1.28 o 
  -9   4   5      150.86      143.31      7.37 o 
  -8   4   5        6.53        7.66      1.53 o 
  -7   4   5       15.37       13.97      1.41 o 
  -6   4   5       18.81       19.11      1.24 o 
  -5   4   5       18.56       15.26      1.19 o 
  -4   4   5       38.39       48.55      3.04 o 
  -3   4   5      969.06      986.76     33.74 o 
  -2   4   5       36.30       43.30      1.64 o 
  -1   4   5       13.79       15.73      0.69 o 
   0   4   5      902.75      889.24     20.08 o 
   1   4   5      197.05      188.81      4.20 o 
   2   4   5      175.59      216.12      3.34 o 
   3   4   5       45.25       50.26      2.04 o 
   4   4   5      103.27      108.76      2.32 o 
   5   4   5       44.67       44.07      1.98 o 
   6   4   5       88.59       71.65      2.59 o 
   7   4   5        0.08        0.96      1.10 o 
   8   4   5       47.18       46.10      2.68 o 
   9   4   5        5.55        4.07      1.50 o 
 -11   5   5        3.46        4.58      1.51 o 
 -10   5   5        2.27        1.76      1.17 o 
  -9   5   5       15.77       17.66      2.15 o 
  -8   5   5       10.67        9.65      1.70 o 
  -7   5   5        0.89        0.00      0.81 o 
  -6   5   5        4.31        7.78      1.08 o 
  -5   5   5      114.77      120.53      6.31 o 
  -4   5   5      453.16      552.99     22.39 o 
  -3   5   5        0.17        1.42      0.32 o 
  -2   5   5      835.14      882.88     34.10 o 
  -1   5   5      298.52      279.80     12.87 o 
   0   5   5      115.28      131.21      3.92 o 
   1   5   5        0.24        0.62      0.41 o 
   2   5   5      187.66      223.12      5.43 o 
   3   5   5      138.47      136.15      2.98 o 
   4   5   5        8.39        8.46      1.11 o 
   5   5   5        6.35        8.31      1.22 o 
   6   5   5       46.80       41.99      2.11 o 
   7   5   5       12.95       10.25      1.95 o 
   8   5   5       40.17       44.56      2.58 o 
   9   5   5        0.73        3.39      1.38 o 
 -11   6   5        0.74        0.00      1.35 o 
 -10   6   5        6.73        5.63      1.82 o 
  -9   6   5        4.75        6.28      1.61 o 
  -8   6   5        0.45        0.00      0.98 o 
  -7   6   5      212.02      184.46      7.20 o 
  -6   6   5      103.99       93.25      4.24 o 
  -5   6   5      121.19      120.20      7.39 o 
  -4   6   5        1.39        2.36      0.61 o 
  -3   6   5      292.30      291.33     17.38 o 
  -2   6   5       44.13       60.81      4.07 o 
  -1   6   5      216.29      243.88     12.10 o 
   0   6   5       27.24       25.32      1.04 o 
   1   6   5        0.68        1.08      0.49 o 
   2   6   5       25.24       23.22      1.13 o 
   3   6   5       13.13       13.25      1.23 o 
   4   6   5       69.71       58.79      2.64 o 
   5   6   5       59.21       49.71      2.38 o 
   6   6   5        0.02        0.00      0.79 o 
   7   6   5        9.83        9.69      1.55 o 
   8   6   5        0.01        1.77      1.12 o 
   9   6   5       44.18       40.94      3.60 o 
 -10   7   5        9.47       12.52      2.57 o 
  -9   7   5        0.46        0.80      2.35 o 
  -8   7   5       76.84       60.29      3.88 o 
  -7   7   5        0.22        0.00      1.21 o 
  -6   7   5      124.40      102.31      9.13 o 
  -5   7   5        0.98        1.94      1.30 o 
  -4   7   5      208.35      212.66     12.52 o 
  -3   7   5       27.25       33.11      2.04 o 
  -2   7   5        1.87        2.30      0.60 o 
  -1   7   5        5.55        4.40      0.62 o 
   0   7   5       30.59       25.37      1.11 o 
   1   7   5       26.27       34.88      1.48 o 
   2   7   5      117.96      123.29      3.32 o 
   3   7   5       16.21       18.79      1.41 o 
   4   7   5       74.92       77.44      2.51 o 
   5   7   5       15.50       18.23      1.65 o 
   6   7   5       10.17        9.22      1.50 o 
   7   7   5        6.72        7.67      1.46 o 
   8   7   5        6.09       12.36      2.22 o 
 -10   8   5        3.49        3.48      1.62 o 
  -9   8   5        2.85        4.23      1.67 o 
  -8   8   5       82.94       80.52      4.54 o 
  -7   8   5       59.48       46.08      3.44 o 
  -6   8   5        0.12        0.00      1.19 o 
  -5   8   5        3.24        3.12      1.51 o 
  -4   8   5      175.39      170.63     18.75 o 
  -3   8   5      816.96      820.54     50.19 o 
  -2   8   5      181.65      169.76      8.61 o 
  -1   8   5       32.71       26.28      1.37 o 
   0   8   5       21.96       27.10      1.19 o 
   1   8   5       17.86       16.72      1.35 o 
   2   8   5       31.33       38.02      1.70 o 
   3   8   5      171.82      169.17      4.61 o 
   4   8   5      108.55       99.85      3.96 o 
   5   8   5      130.62      138.06      3.49 o 
   6   8   5       33.36       37.24      2.78 o 
   7   8   5       32.29       37.56      4.46 o 
   8   8   5        6.42       12.36      2.19 o 
  -9   9   5        7.85        6.46      3.27 o 
  -8   9   5        0.00        1.61      1.39 o 
  -7   9   5       31.71       28.15      3.74 o 
  -6   9   5        7.97       11.89      2.39 o 
  -5   9   5        0.07        1.36      1.50 o 
  -4   9   5       84.71       73.08      4.90 o 
  -3   9   5        1.12        0.78      0.78 o 
  -2   9   5        0.00        0.22      0.60 o 
  -1   9   5       69.73       83.52      2.97 o 
   0   9   5       27.68       22.94      1.61 o 
   1   9   5        0.63        0.87      0.64 o 
   2   9   5      102.76      100.94      2.96 o 
   3   9   5       56.83       50.09      2.09 o 
   4   9   5       56.63       52.10      2.25 o 
   5   9   5        0.03        0.48      1.32 o 
   6   9   5        0.04        1.32      1.11 o 
   7   9   5       10.84       12.14      2.09 o 
  -9  10   5        0.17        0.19      1.27 o 
  -8  10   5        3.29        3.74      1.95 o 
  -7  10   5       11.78       10.12      2.41 o 
  -6  10   5       11.73       10.46      2.43 o 
  -5  10   5      178.55      165.12      6.10 o 
  -4  10   5       43.70       39.91      3.50 o 
  -3  10   5      978.08      921.46     13.28 o 
  -2  10   5      227.98      210.16     10.62 o 
  -1  10   5      167.46      160.06      9.10 o 
   0  10   5       10.31        9.24      1.33 o 
   1  10   5       37.70       36.54      2.36 o 
   2  10   5       46.46       46.33      2.67 o 
   3  10   5      109.10      110.38      3.35 o 
   4  10   5      154.70      152.21      9.31 o 
   5  10   5        6.16        7.09      1.65 o 
   6  10   5       12.69       10.44      1.92 o 
   7  10   5        9.18       12.27      2.18 o 
  -8  11   5        0.79        2.02      1.73 o 
  -7  11   5        2.76        2.75      1.70 o 
  -6  11   5        0.20        0.57      1.43 o 
  -5  11   5      121.44      117.59      5.49 o 
  -4  11   5        0.13        0.00      1.38 o 
  -3  11   5       68.21       52.37      3.81 o 
  -2  11   5        3.89        0.79      0.93 o 
  -1  11   5      427.05      400.86     25.72 o 
   0  11   5       20.81       17.94      1.73 o 
   1  11   5        9.96       10.72      1.52 o 
   2  11   5       70.04       66.58      2.79 o 
   3  11   5      164.04      178.35      8.56 o 
   4  11   5       51.24       47.43      2.97 o 
   5  11   5        0.07        0.48      1.06 o 
   6  11   5        0.32        0.75      1.15 o 
  -7  12   5        3.07        2.30      1.82 o 
  -6  12   5        0.00        0.00      1.30 o 
  -5  12   5        2.23        5.66      2.01 o 
  -4  12   5       13.32       14.06      2.66 o 
  -3  12   5       64.53       63.58      4.20 o 
  -2  12   5       13.74       19.11      2.84 o 
  -1  12   5       79.56       76.12      3.33 o 
   0  12   5       23.68       32.53      2.16 o 
   1  12   5       73.72       68.39      2.85 o 
   2  12   5        3.30        7.85      2.16 o 
   3  12   5        0.07        0.95      1.39 o 
   4  12   5        9.88       13.41      1.99 o 
   5  12   5        0.85        2.33      1.16 o 
  -6  13   5        1.98        0.00      1.59 o 
  -5  13   5        1.98        1.43      1.61 o 
  -4  13   5       12.27       13.19      2.73 o 
  -3  13   5        1.36        0.19      1.44 o 
  -2  13   5        7.66        6.55      2.19 o 
  -1  13   5        5.27        7.04      1.99 o 
   0  13   5       19.36       22.92      2.37 o 
   1  13   5        8.32       12.49      2.31 o 
   2  13   5       47.27       57.72      4.03 o 
   3  13   5       22.42       22.22      3.57 o 
   4  13   5       11.79       11.98      2.55 o 
  -5  14   5        0.42        2.21      1.80 o 
  -4  14   5        3.81        5.98      2.03 o 
  -3  14   5        9.23       11.75      2.52 o 
  -2  14   5        1.55        1.42      1.46 o 
  -1  14   5        0.12        0.43      1.44 o 
   0  14   5       23.93       28.84      3.38 o 
   1  14   5        1.58        0.00      1.37 o 
   2  14   5       37.54       49.13      3.80 o 
   3  14   5        2.58        3.54      1.70 o 
  -3  15   5        0.63        2.97      1.68 o 
  -2  15   5        2.47        6.75      3.44 o 
  -1  15   5        2.08        6.88      3.24 o 
   0  15   5       11.82       17.99      4.70 o 
 -10   0   6       25.64       26.73      4.30 o 
  -8   0   6      198.27      173.03     18.72 o 
  -6   0   6      204.59      196.00     11.42 o 
  -4   0   6     2894.01     2827.26    130.05 o 
  -2   0   6      502.04      471.68      5.63 o 
   0   0   6      314.36      337.47      4.40 o 
   2   0   6      163.90      173.37      3.96 o 
   4   0   6      167.80      161.52      7.73 o 
   6   0   6       41.41       45.90      2.74 o 
   8   0   6       43.58       44.69      3.82 o 
 -11   1   6        0.30        0.00      1.98 o 
 -10   1   6        0.04        0.63      0.94 o 
  -9   1   6        2.42        1.98      1.24 o 
  -8   1   6      358.73      326.15     16.39 o 
  -7   1   6       24.14       23.56      1.85 o 
  -6   1   6        6.79        7.14      0.82 o 
  -5   1   6       75.07       51.33      1.28 o 
  -4   1   6       37.66       35.13      1.64 o 
  -3   1   6       67.76       56.97      1.44 o 
  -2   1   6      480.17      457.23      9.94 o 
  -1   1   6       14.82       20.38      0.82 o 
   0   1   6      202.16      193.03      4.94 o 
   1   1   6      271.35      274.39      5.59 o 
   2   1   6      304.05      292.03      3.41 o 
   3   1   6      570.13      604.72     13.03 o 
   4   1   6        1.82        1.54      0.74 o 
   5   1   6        3.71        3.52      0.83 o 
   6   1   6       21.11       20.18      1.53 o 
   7   1   6       12.86       12.74      1.41 o 
   8   1   6        7.85        7.55      1.70 o 
   9   1   6        6.84       10.39      1.95 o 
 -11   2   6        2.74        6.77      1.95 o 
 -10   2   6        5.29        6.39      1.73 o 
  -9   2   6      103.66       98.12      6.75 o 
  -8   2   6        6.98        6.83      1.16 o 
  -7   2   6       12.24       13.15      1.09 o 
  -6   2   6      109.42      107.70      3.76 o 
  -5   2   6       36.71       33.50      1.30 o 
  -4   2   6      296.43      281.06      6.25 o 
  -3   2   6      104.42      105.96      2.94 o 
  -2   2   6       94.50       92.80      3.28 o 
  -1   2   6      265.01      292.54      8.79 o 
   0   2   6        6.53        6.75      0.65 o 
   1   2   6      227.99      253.58      5.00 o 
   2   2   6      548.71      595.14     12.31 o 
   3   2   6      843.12      840.62     16.01 o 
   4   2   6      116.49      102.92      3.27 o 
   5   2   6       43.91       36.60      1.69 o 
   6   2   6        0.51        0.57      0.80 o 
   7   2   6       56.26       49.88      2.36 o 
   8   2   6        4.28        2.49      1.30 o 
   9   2   6        0.05        0.00      1.32 o 
 -11   3   6        1.60        4.19      1.59 o 
 -10   3   6        3.16        4.70      1.54 o 
  -9   3   6        0.00        0.17      1.21 o 
  -8   3   6      186.87      192.82     12.43 o 
  -7   3   6      137.68      116.41      8.25 o 
  -6   3   6       12.25       13.49      1.27 o 
  -5   3   6      268.05      222.47      7.40 o 
  -4   3   6       13.43       13.38      0.90 o 
  -3   3   6     1045.74     1175.94     44.59 o 
  -2   3   6      197.60      216.39      8.73 o 
  -1   3   6        2.41        1.80      0.39 o 
   0   3   6       52.24       64.26      2.14 o 
   1   3   6      438.46      436.74      8.20 o 
   2   3   6       29.12       31.81      1.32 o 
   3   3   6        0.08        1.11      0.64 o 
   4   3   6      381.11      318.59     12.09 o 
   5   3   6      633.67      580.63     11.63 o 
   6   3   6       70.48       55.00      2.40 o 
   7   3   6        3.77        4.94      1.20 o 
   8   3   6        2.85        4.16      1.45 o 
   9   3   6        0.00        0.00      1.17 o 
 -11   4   6        0.29        1.83      2.84 o 
 -10   4   6        0.01        0.00      1.06 o 
  -9   4   6       25.99       20.06      2.20 o 
  -8   4   6        0.45        0.47      0.89 o 
  -7   4   6        0.25        0.00      0.78 o 
  -6   4   6       30.87       24.06      1.55 o 
  -5   4   6        0.19        1.98      0.75 o 
  -4   4   6       14.95       11.19      0.82 o 
  -3   4   6      850.58      874.96     39.39 o 
  -2   4   6      208.43      171.16      7.67 o 
  -1   4   6      457.21      465.85     12.96 o 
   0   4   6        9.70        9.61      0.68 o 
   1   4   6       38.32       29.69      1.18 o 
   2   4   6       42.50       35.79      1.52 o 
   3   4   6        6.37        9.10      0.99 o 
   4   4   6      267.05      255.88      8.66 o 
   5   4   6      172.74      168.92      3.70 o 
   6   4   6        2.73        1.61      1.00 o 
   7   4   6       26.46       23.98      2.05 o 
   8   4   6        8.95        9.73      1.85 o 
   9   4   6        1.97        2.18      1.43 o 
 -11   5   6        0.28        1.13      1.31 o 
 -10   5   6        0.70        1.94      1.13 o 
  -9   5   6       33.43       34.12      2.70 o 
  -8   5   6       20.49       17.79      2.03 o 
  -7   5   6       25.96       27.89      1.92 o 
  -6   5   6       10.93        9.51      1.19 o 
  -5   5   6      117.33      108.67      4.37 o 
  -4   5   6      104.34      102.83      5.43 o 
  -3   5   6      119.04      131.45      5.75 o 
  -2   5   6       76.67       80.76      3.02 o 
  -1   5   6       98.17      108.63      3.26 o 
   0   5   6        0.05        0.80      0.43 o 
   1   5   6       29.04       33.25      1.27 o 
   2   5   6       67.27       71.33      2.45 o 
   3   5   6      221.99      200.62      4.50 o 
   4   5   6       14.08        9.49      1.21 o 
   5   5   6       41.18       39.95      2.06 o 
   6   5   6        0.00        0.46      1.00 o 
   7   5   6        1.80        4.79      1.61 o 
   8   5   6        2.73        2.05      1.18 o 
 -11   6   6        2.72        2.32      2.05 o 
 -10   6   6        0.24        1.34      1.02 o 
  -9   6   6        8.55        7.95      1.64 o 
  -8   6   6       81.68       69.40      4.60 o 
  -7   6   6       11.35        9.60      1.69 o 
  -6   6   6        0.37        0.00      0.72 o 
  -5   6   6        8.41        8.52      1.19 o 
  -4   6   6        0.16        0.60      0.58 o 
  -3   6   6       90.85       97.86      5.36 o 
  -2   6   6       28.12       26.80      0.97 o 
  -1   6   6      145.55      146.11      6.24 o 
   0   6   6      186.26      202.43      6.22 o 
   1   6   6      396.28      442.20     11.85 o 
   2   6   6       21.81       19.77      1.18 o 
   3   6   6       14.55       21.02      1.54 o 
   4   6   6       61.51       63.34      2.32 o 
   5   6   6        0.20        0.00      0.74 o 
   6   6   6        0.19        1.38      0.87 o 
   7   6   6        6.82        6.81      1.48 o 
   8   6   6        8.00        7.92      1.60 o 
 -10   7   6        0.44        2.61      1.50 o 
  -9   7   6       39.49       34.07      3.57 o 
  -8   7   6        3.13        5.33      3.67 o 
  -7   7   6        0.85        1.40      1.22 o 
  -6   7   6       17.02       13.56      1.85 o 
  -5   7   6       66.03       60.18      4.08 o 
  -4   7   6       27.38       23.45      1.66 o 
  -3   7   6       74.86       63.15      3.23 o 
  -2   7   6      132.10      135.98      6.88 o 
  -1   7   6      267.86      279.72     13.38 o 
   0   7   6       51.24       45.43      1.46 o 
   1   7   6       15.19       14.01      1.04 o 
   2   7   6       68.80       68.20      2.40 o 
   3   7   6       34.59       36.74      1.82 o 
   4   7   6       17.35       21.98      1.71 o 
   5   7   6        8.96        8.51      1.33 o 
   6   7   6        3.31        5.01      1.15 o 
   7   7   6        0.00        1.81      1.04 o 
   8   7   6        6.75        9.64      1.94 o 
 -10   8   6        6.91       11.73      2.39 o 
  -9   8   6       10.00        9.73      2.38 o 
  -8   8   6       11.14       12.19      3.37 o 
  -7   8   6       14.87       15.58      2.47 o 
  -6   8   6       29.17       27.36      3.01 o 
  -5   8   6        2.91        1.59      1.43 o 
  -4   8   6        0.37        1.12      0.86 o 
  -3   8   6       61.77       65.95      6.36 o 
  -2   8   6      346.21      368.42     26.67 o 
  -1   8   6      126.30      138.65      5.93 o 
   0   8   6       50.36       41.01      2.18 o 
   1   8   6        0.80        2.97      0.77 o 
   2   8   6       12.33       10.77      1.22 o 
   3   8   6       91.45       85.78      2.66 o 
   4   8   6       61.67       56.34      2.64 o 
   5   8   6       50.15       41.98      2.18 o 
   6   8   6       12.96       16.64      3.27 o 
   7   8   6        4.71        8.14      1.88 o 
  -9   9   6        0.87        2.22      1.45 o 
  -8   9   6        5.64        8.86      2.10 o 
  -7   9   6        0.59        0.76      1.45 o 
  -6   9   6       47.12       41.17      3.37 o 
  -5   9   6        3.77        3.39      1.59 o 
  -4   9   6       17.46       18.53      2.05 o 
  -3   9   6       81.46       76.30      5.25 o 
  -2   9   6      140.47      159.47     11.56 o 
  -1   9   6      212.02      232.58      6.76 o 
   0   9   6       45.06       44.99      2.14 o 
   1   9   6        5.07        2.77      0.83 o 
   2   9   6      121.38      123.72      6.37 o 
   3   9   6      182.90      167.15      3.70 o 
   4   9   6       15.75       14.57      1.56 o 
   5   9   6       28.18       34.58      2.20 o 
   6   9   6        0.03        3.93      1.39 o 
   7   9   6        5.26        5.48      1.63 o 
  -9  10   6        0.18        0.65      1.41 o 
  -8  10   6        3.23        3.18      1.82 o 
  -7  10   6       12.00       10.94      2.43 o 
  -6  10   6        2.31        0.72      1.54 o 
  -5  10   6       20.23       19.27      2.83 o 
  -4  10   6      219.99      192.87      6.57 o 
  -3  10   6        0.16        0.09      1.44 o 
  -2  10   6      242.71      247.70     14.17 o 
  -1  10   6        0.73        0.00      1.00 o 
   0  10   6       15.43       21.58      1.82 o 
   1  10   6        2.09        2.05      1.26 o 
   2  10   6       90.20       87.06      4.92 o 
   3  10   6      106.91      110.71      5.17 o 
   4  10   6        8.64        5.89      1.20 o 
   5  10   6        0.00        3.08      1.27 o 
   6  10   6       38.34       36.72      2.99 o 
  -8  11   6       11.99       13.08      2.88 o 
  -7  11   6        1.69        3.89      2.22 o 
  -6  11   6        7.06        4.47      1.99 o 
  -5  11   6        0.34        0.00      1.23 o 
  -4  11   6       16.21       18.01      2.92 o 
  -3  11   6       30.45       32.32      4.39 o 
  -2  11   6      823.88      746.43     19.28 o 
  -1  11   6       19.46       21.83      2.34 o 
   0  11   6        5.48        6.48      1.26 o 
   1  11   6        1.57        1.11      1.09 o 
   2  11   6        9.37       11.60      1.60 o 
   3  11   6       24.03       30.79      2.47 o 
   4  11   6        8.12       13.78      2.11 o 
   5  11   6        0.20        1.28      1.12 o 
  -7  12   6        3.97        2.84      1.92 o 
  -6  12   6       26.73       27.55      3.62 o 
  -5  12   6        0.05        0.00      1.47 o 
  -4  12   6        3.04        4.03      1.36 o 
  -3  12   6       12.54       10.68      2.52 o 
  -2  12   6        5.44        5.33      2.08 o 
  -1  12   6       42.25       40.88      3.53 o 
   0  12   6      122.05      128.70     11.94 o 
   1  12   6        0.82        1.35      1.01 o 
   2  12   6       11.46       13.72      2.03 o 
   3  12   6       24.20       23.68      2.62 o 
   4  12   6        1.65        2.62      1.25 o 
  -6  13   6        3.59        4.76      1.96 o 
  -5  13   6        0.71        1.23      1.68 o 
  -4  13   6        0.84        0.00      1.36 o 
  -3  13   6       32.58       25.38      3.36 o 
  -2  13   6        0.04        1.11      1.57 o 
  -1  13   6        0.87        0.50      1.45 o 
   0  13   6        2.42        4.84      1.93 o 
   1  13   6       33.32       42.76      3.97 o 
   2  13   6        0.00        0.00      1.27 o 
   3  13   6        2.55        4.89      1.89 o 
  -4  14   6        4.95        5.09      2.00 o 
  -3  14   6        1.36        0.86      1.54 o 
  -2  14   6        0.83        1.60      1.66 o 
  -1  14   6        1.37        0.11      1.45 o 
   0  14   6        2.61        8.34      3.31 o 
   1  14   6        8.23        6.68      3.44 o 
   2  14   6        2.67        2.91      2.65 o 
 -11   0   7        1.02        2.51      2.51 o 
  -9   0   7      156.34      148.22     12.04 o 
  -7   0   7       73.79       50.55      8.20 o 
  -5   0   7      210.21      183.76     20.74 o 
  -3   0   7        9.34        7.65      0.76 o 
  -1   0   7      120.02      111.32      2.73 o 
   1   0   7       45.26       42.46      2.32 o 
   3   0   7      127.84      111.46      4.50 o 
   5   0   7        6.13        3.50      1.39 o 
   7   0   7        9.72        8.99      1.78 o 
 -11   1   7        0.85        1.14      1.58 o 
 -10   1   7        5.48        3.21      1.20 o 
  -9   1   7       31.42       28.30      2.44 o 
  -8   1   7       39.60       32.20      1.95 o 
  -7   1   7      402.35      342.98     17.44 o 
  -6   1   7       40.44       38.98      2.38 o 
  -5   1   7        2.40        3.10      0.76 o 
  -4   1   7      480.34      442.77     19.05 o 
  -3   1   7       36.33       26.93      1.11 o 
  -2   1   7      169.90      191.26      7.74 o 
  -1   1   7      206.88      209.45      6.67 o 
   0   1   7        1.21        1.68      0.53 o 
   1   1   7        5.14        8.58      0.83 o 
   2   1   7       41.04       47.32      1.71 o 
   3   1   7       57.76       54.32      2.49 o 
   4   1   7        8.73        7.69      1.05 o 
   5   1   7        3.73        3.93      0.94 o 
   6   1   7       23.19       22.48      1.70 o 
   7   1   7        0.59        0.00      0.98 o 
   8   1   7        1.31        1.42      1.37 o 
 -11   2   7        7.10        8.16      1.84 o 
 -10   2   7        6.11        5.57      1.40 o 
  -9   2   7        2.97        2.75      1.23 o 
  -8   2   7       14.47       17.57      1.98 o 
  -7   2   7       60.29       60.82      5.25 o 
  -6   2   7       28.96       21.09      1.22 o 
  -5   2   7      343.64      329.82     12.49 o 
  -4   2   7       42.68       37.48      1.64 o 
  -3   2   7        2.12        1.19      0.50 o 
  -2   2   7      135.45      142.21      2.72 o 
  -1   2   7     1609.05     1792.81     56.27 o 
   0   2   7      104.80       92.29      2.89 o 
   1   2   7      205.93      191.45      6.06 o 
   2   2   7        2.80        1.87      0.68 o 
   3   2   7        0.44        1.29      0.70 o 
   4   2   7      182.17      170.11      3.22 o 
   5   2   7       36.28       29.47      1.78 o 
   6   2   7        0.49        1.30      1.01 o 
   7   2   7        0.39        0.53      0.87 o 
   8   2   7        1.38        3.16      1.46 o 
 -11   3   7        0.48        0.57      0.97 o 
 -10   3   7        1.70        2.46      1.65 o 
  -9   3   7       14.94       15.39      1.94 o 
  -8   3   7      159.23      151.10     10.88 o 
  -7   3   7       24.05       24.31      1.85 o 
  -6   3   7        0.11        0.30      0.68 o 
  -5   3   7       29.13       29.84      1.32 o 
  -4   3   7        6.20        4.70      0.72 o 
  -3   3   7       23.19       21.90      1.16 o 
  -2   3   7      443.88      421.42     12.83 o 
  -1   3   7      200.42      174.06      4.29 o 
   0   3   7        3.82        5.83      0.73 o 
   1   3   7      117.60      125.91      3.56 o 
   2   3   7       22.41       25.52      1.31 o 
   3   3   7      319.28      294.83      7.41 o 
   4   3   7      762.91      687.47      6.86 o 
   5   3   7      668.49      609.21     17.16 o 
   6   3   7       19.41       14.91      1.68 o 
   7   3   7        6.20        6.51      1.40 o 
   8   3   7        2.06        0.90      1.31 o 
 -11   4   7        0.07        1.34      1.15 o 
 -10   4   7        2.41        3.25      1.22 o 
  -9   4   7        2.51        0.63      0.99 o 
  -8   4   7       96.63       85.25      8.08 o 
  -7   4   7       65.97       55.41      2.53 o 
  -6   4   7       29.66       23.55      1.62 o 
  -5   4   7        8.72       11.05      1.22 o 
  -4   4   7      173.61      166.43      6.04 o 
  -3   4   7        6.31        5.33      0.77 o 
  -2   4   7      964.21     1035.60     41.73 o 
  -1   4   7       57.92       57.89      1.67 o 
   0   4   7      185.88      210.90      4.09 o 
   1   4   7      295.62      283.44      6.68 o 
   2   4   7        0.00        0.45      0.57 o 
   3   4   7      228.23      205.67      4.87 o 
   4   4   7       32.56       31.34      1.69 o 
   5   4   7      105.62      106.90      4.76 o 
   6   4   7       36.52       36.45      2.34 o 
   7   4   7        5.51        6.97      1.35 o 
   8   4   7        1.56        4.05      1.45 o 
 -11   5   7        0.05        2.88      1.42 o 
 -10   5   7        2.77        3.47      1.54 o 
  -9   5   7        0.41        2.93      1.72 o 
  -8   5   7       32.99       34.56      2.59 o 
  -7   5   7       10.82        8.98      1.20 o 
  -6   5   7      291.70      280.32     12.04 o 
  -5   5   7       29.02       28.62      1.60 o 
  -4   5   7       25.63       27.03      2.01 o 
  -3   5   7       83.57       81.01      2.99 o 
  -2   5   7      172.65      176.76      6.20 o 
  -1   5   7       49.49       52.25      1.57 o 
   0   5   7      155.78      162.25      5.09 o 
   1   5   7       23.58       23.53      1.22 o 
   2   5   7       78.61       76.82      3.34 o 
   3   5   7        9.87       14.01      1.21 o 
   4   5   7       44.70       45.50      2.84 o 
   5   5   7        0.31        0.64      0.99 o 
   6   5   7       10.43        9.99      1.85 o 
   7   5   7        1.77        2.45      1.40 o 
   8   5   7        4.25        4.26      1.37 o 
 -10   6   7        1.63        3.44      1.46 o 
  -9   6   7        1.55        0.00      1.82 o 
  -8   6   7       99.90       93.09      3.79 o 
  -7   6   7        0.06        0.23      0.84 o 
  -6   6   7       27.08       27.08      1.74 o 
  -5   6   7       92.44       90.13      3.85 o 
  -4   6   7        0.37        0.62      0.64 o 
  -3   6   7        1.17        2.31      0.73 o 
  -2   6   7      271.15      279.28     10.44 o 
  -1   6   7       27.34       26.65      1.63 o 
   0   6   7       13.54       15.38      1.06 o 
   1   6   7       39.70       30.28      1.63 o 
   2   6   7       95.14       94.39      3.03 o 
   3   6   7       21.80       17.92      1.63 o 
   4   6   7        2.65        5.40      1.12 o 
   5   6   7       16.53       21.29      1.85 o 
   6   6   7        9.32        9.32      1.43 o 
   7   6   7        3.27        4.41      1.17 o 
 -10   7   7        2.21        2.18      1.79 o 
  -9   7   7        0.00        1.10      1.13 o 
  -8   7   7        3.72        6.46      1.55 o 
  -7   7   7        1.86        1.60      1.28 o 
  -6   7   7      291.75      271.99     20.23 o 
  -5   7   7        9.76       10.98      1.28 o 
  -4   7   7       34.45       33.71      1.72 o 
  -3   7   7       10.61       12.00      1.37 o 
  -2   7   7      192.06      184.58     14.23 o 
  -1   7   7       43.86       34.44      1.72 o 
   0   7   7       25.31       29.66      1.39 o 
   1   7   7       27.72       33.17      2.21 o 
   2   7   7       87.64       86.82      2.68 o 
   3   7   7        8.24        6.88      1.15 o 
   4   7   7        0.03        1.92      0.90 o 
   5   7   7        4.96        4.02      1.12 o 
   6   7   7       11.90        9.81      1.45 o 
   7   7   7       19.09       22.26      2.30 o 
 -10   8   7        4.02        9.26      2.78 o 
  -9   8   7        0.24        1.12      1.19 o 
  -8   8   7       22.57       20.09      2.89 o 
  -7   8   7        2.09        2.03      2.98 o 
  -6   8   7        1.73        2.19      1.25 o 
  -5   8   7      124.28      112.45      4.58 o 
  -4   8   7       22.12       24.44      1.93 o 
  -3   8   7       71.16       64.27      3.49 o 
  -2   8   7      187.32      174.73     11.44 o 
  -1   8   7        4.60       11.75      1.42 o 
   0   8   7       12.98       11.20      1.16 o 
   1   8   7       77.56       88.17      2.55 o 
   2   8   7        6.72        9.06      1.22 o 
   3   8   7        8.75       16.44      1.58 o 
   4   8   7        0.36        1.26      0.91 o 
   5   8   7       24.30       30.83      2.18 o 
   6   8   7       21.85       26.88      2.12 o 
   7   8   7       11.99       17.20      2.47 o 
  -9   9   7        2.86        3.54      2.38 o 
  -8   9   7        0.53        2.61      2.25 o 
  -7   9   7       10.81        9.89      2.29 o 
  -6   9   7        0.35        0.00      1.13 o 
  -5   9   7       10.23       10.90      1.75 o 
  -4   9   7        3.75        2.67      1.26 o 
  -3   9   7       42.06       42.18      3.40 o 
  -2   9   7       19.17       16.40      1.91 o 
  -1   9   7      423.70      435.91     27.15 o 
   0   9   7      159.74      144.49      4.53 o 
   1   9   7      115.13      103.13      4.88 o 
   2   9   7        0.15        1.67      0.84 o 
   3   9   7       74.52       75.37      2.67 o 
   4   9   7       17.50       16.15      1.71 o 
   5   9   7       17.59       22.39      1.99 o 
   6   9   7       13.14       14.29      2.17 o 
  -8  10   7        7.66        6.93      2.08 o 
  -7  10   7        0.27        0.82      2.71 o 
  -6  10   7        3.12        4.13      1.36 o 
  -5  10   7        0.25        0.49      1.08 o 
  -4  10   7       15.25       15.51      2.06 o 
  -3  10   7       41.76       33.49      2.57 o 
  -2  10   7       20.90       19.37      1.84 o 
  -1  10   7       67.67       78.03      6.34 o 
   0  10   7      149.56      130.77      5.05 o 
   1  10   7        9.27        8.28      1.80 o 
   2  10   7       24.71       26.29      2.07 o 
   3  10   7       15.78       17.78      1.68 o 
   4  10   7        0.24        1.13      0.95 o 
   5  10   7      169.77      162.57      4.79 o 
  -8  11   7        9.22       12.52      2.72 o 
  -7  11   7       11.85       15.10      2.89 o 
  -6  11   7        2.30        2.17      1.36 o 
  -5  11   7        0.03        0.43      1.16 o 
  -4  11   7       19.43       24.30      2.52 o 
  -3  11   7      336.93      329.82     27.93 o 
  -2  11   7       34.15       39.42      3.79 o 
  -1  11   7      152.59      154.61     13.45 o 
   0  11   7        1.65        3.31      1.44 o 
   1  11   7       31.51       37.02      3.50 o 
   2  11   7       18.09       26.60      2.72 o 
   3  11   7        0.38        0.89      1.06 o 
   4  11   7        0.13        0.00      0.86 o 
   5  11   7        0.34        1.81      1.27 o 
  -7  12   7        1.39        3.33      1.72 o 
  -6  12   7        2.50        5.94      1.66 o 
  -5  12   7       16.00       21.43      2.52 o 
  -4  12   7        3.17        2.79      1.28 o 
  -3  12   7       26.40       30.30      3.58 o 
  -2  12   7       55.01       48.87      3.90 o 
  -1  12   7        3.62        4.55      1.55 o 
   0  12   7       26.27       27.26      2.68 o 
   1  12   7        0.09        0.48      1.17 o 
   2  12   7       17.04       20.47      2.58 o 
   3  12   7       11.91       16.69      2.31 o 
   4  12   7        0.01        2.98      1.57 o 
  -5  13   7        5.03        9.26      1.78 o 
  -4  13   7        9.84       11.35      3.61 o 
  -3  13   7        1.01        2.03      2.41 o 
  -2  13   7       10.31       16.78      2.94 o 
  -1  13   7       10.80       11.22      2.58 o 
   0  13   7        4.54        4.82      1.99 o 
   1  13   7       11.83       11.14      2.12 o 
   2  13   7        2.25        1.94      1.68 o 
  -3  14   7        0.00        0.86      1.50 o 
  -2  14   7        4.13        9.47      2.41 o 
  -1  14   7        0.00        3.57      1.78 o 
   0  14   7        3.89        9.06      3.64 o 
 -10   0   8        0.16        0.66      1.98 o 
  -8   0   8       70.71       51.38      9.96 o 
  -6   0   8     1028.39      930.27    110.78 o 
  -4   0   8        0.11        0.00      0.79 o 
  -2   0   8      298.59      310.33     17.03 o 
   0   0   8       32.73       35.78      2.35 o 
   2   0   8       56.23       51.31      4.25 o 
   4   0   8        0.98        1.73      1.15 o 
   6   0   8        5.79        7.21      1.71 o 
   8   0   8        0.18        0.00      1.64 o 
 -11   1   8        0.46        1.12      1.54 o 
 -10   1   8        0.39        0.00      1.33 o 
  -9   1   8        5.82        8.96      1.65 o 
  -8   1   8      288.30      280.56     17.11 o 
  -7   1   8       38.73       33.36      2.04 o 
  -6   1   8       44.17       37.30      1.89 o 
  -5   1   8       41.81       31.95      1.69 o 
  -4   1   8       42.84       35.76      1.74 o 
  -3   1   8      505.71      504.14     15.64 o 
  -2   1   8       16.43       15.32      1.07 o 
  -1   1   8      112.58      109.20      3.89 o 
   0   1   8      252.80      255.54      5.33 o 
   1   1   8        4.16        7.63      0.88 o 
   2   1   8        5.62        4.69      0.85 o 
   3   1   8       83.83       76.14      2.94 o 
   4   1   8        0.13        0.62      0.75 o 
   5   1   8        4.06        5.85      1.09 o 
   6   1   8        4.59        4.73      1.12 o 
   7   1   8        0.17        0.44      1.04 o 
   8   1   8        0.01        0.08      0.99 o 
 -11   2   8        0.14        2.84      2.71 o 
 -10   2   8       16.62       17.51      2.19 o 
  -9   2   8        0.06        1.31      1.25 o 
  -8   2   8        0.28        1.02      1.08 o 
  -7   2   8       27.01       30.04      2.29 o 
  -6   2   8      172.43      180.63      8.92 o 
  -5   2   8        0.53        0.71      0.62 o 
  -4   2   8       47.74       45.97      2.43 o 
  -3   2   8       30.82       28.41      1.29 o 
  -2   2   8      415.45      423.10      6.10 o 
  -1   2   8      168.18      161.38      3.15 o 
   0   2   8      357.45      362.59      8.22 o 
   1   2   8        8.42        9.10      1.40 o 
   2   2   8        4.09        3.18      0.82 o 
   3   2   8        3.37        3.09      0.88 o 
   4   2   8       21.14       19.09      1.53 o 
   5   2   8       24.74       23.82      1.72 o 
   6   2   8        3.44        5.22      1.28 o 
   7   2   8        0.35        0.61      1.02 o 
   8   2   8        0.78        2.28      1.22 o 
 -11   3   8        0.24        2.13      1.38 o 
 -10   3   8        0.47        1.51      1.24 o 
  -9   3   8       15.22       15.82      2.03 o 
  -8   3   8        7.37        7.83      1.62 o 
  -7   3   8       45.74       45.66      2.74 o 
  -6   3   8        6.49        6.48      1.31 o 
  -5   3   8      129.30      115.16      6.02 o 
  -4   3   8       14.29       17.17      1.13 o 
  -3   3   8        0.42        0.41      0.51 o 
  -2   3   8        1.25        0.44      0.56 o 
  -1   3   8        1.01        0.00      0.56 o 
   0   3   8       13.69       12.19      0.99 o 
   1   3   8        1.38        3.29      0.92 o 
   2   3   8      153.28      140.30      6.52 o 
   3   3   8      797.31      759.46     19.04 o 
   4   3   8      563.69      489.61      9.17 o 
   5   3   8       18.92       20.63      1.89 o 
   6   3   8       34.01       31.44      2.30 o 
   7   3   8       48.34       49.05      2.46 o 
 -11   4   8        1.78        3.16      1.18 o 
 -10   4   8        3.29        5.92      1.52 o 
  -9   4   8        7.07        5.16      1.81 o 
  -8   4   8       32.39       30.65      2.57 o 
  -7   4   8       27.68       27.49      2.37 o 
  -6   4   8        7.60        9.27      1.58 o 
  -5   4   8       15.98       16.12      1.45 o 
  -4   4   8        0.16        0.08      0.70 o 
  -3   4   8       80.24       77.86      3.15 o 
  -2   4   8       68.33       75.63      2.55 o 
  -1   4   8      420.59      419.84     16.68 o 
   0   4   8        5.13        5.48      0.77 o 
   1   4   8       35.80       34.83      1.81 o 
   2   4   8        0.71        0.97      0.69 o 
   3   4   8        0.01        0.01      0.77 o 
   4   4   8      149.84      130.92      3.47 o 
   5   4   8       59.29       44.18      2.30 o 
   6   4   8       21.23       19.13      1.95 o 
   7   4   8        2.18        1.90      1.11 o 
 -10   5   8        0.03        1.93      1.13 o 
  -9   5   8        8.29        6.26      1.52 o 
  -8   5   8        0.01        0.43      1.04 o 
  -7   5   8        6.96        7.34      1.37 o 
  -6   5   8       31.17       33.34      2.02 o 
  -5   5   8      150.40      127.55      3.97 o 
  -4   5   8       13.15       12.97      1.40 o 
  -3   5   8        6.61        9.15      1.08 o 
  -2   5   8       77.07       69.78      3.23 o 
  -1   5   8      447.82      449.66     13.03 o 
   0   5   8        0.74        1.21      0.58 o 
   1   5   8       49.99       44.47      2.84 o 
   2   5   8        0.85        1.40      0.68 o 
   3   5   8       94.45       88.10      3.04 o 
   4   5   8        0.17        2.05      0.93 o 
   5   5   8        0.29        0.19      1.03 o 
   6   5   8        0.35        1.36      1.13 o 
   7   5   8        2.21        1.48      1.25 o 
 -10   6   8        0.82        1.58      1.13 o 
  -9   6   8        1.36        2.74      1.46 o 
  -8   6   8        0.31        0.46      1.02 o 
  -7   6   8      107.29       97.19     11.15 o 
  -6   6   8        2.17        1.07      0.86 o 
  -5   6   8       19.98       24.86      2.35 o 
  -4   6   8       78.43       67.40      3.60 o 
  -3   6   8       64.71       63.79      4.21 o 
  -2   6   8       31.54       34.96      1.68 o 
  -1   6   8        8.05        7.83      0.92 o 
   0   6   8       60.47       54.18      1.98 o 
   1   6   8       26.72       29.34      1.65 o 
   2   6   8       89.21       93.52      2.69 o 
   3   6   8        1.28        0.64      0.81 o 
   4   6   8        7.70       10.33      1.40 o 
   5   6   8        0.24        1.06      0.95 o 
   6   6   8       53.39       51.58      2.50 o 
   7   6   8        0.75        2.47      1.09 o 
 -10   7   8        3.64        6.87      2.06 o 
  -9   7   8        0.10        1.28      1.14 o 
  -8   7   8        0.07        0.78      1.09 o 
  -7   7   8      205.75      171.98      8.73 o 
  -6   7   8        5.54        8.42      1.30 o 
  -5   7   8       32.22       31.96      1.93 o 
  -4   7   8        1.40        1.96      0.90 o 
  -3   7   8       14.24       15.09      1.40 o 
  -2   7   8        8.60       11.99      1.47 o 
  -1   7   8      221.92      210.35     13.77 o 
   0   7   8       29.49       26.47      1.60 o 
   1   7   8       62.09       66.21      2.87 o 
   2   7   8        4.00        6.86      1.12 o 
   3   7   8        5.45        9.56      1.43 o 
   4   7   8        8.20       10.73      1.49 o 
   5   7   8        2.41        3.28      1.02 o 
   6   7   8       10.69       14.64      1.74 o 
  -9   8   8        0.02        2.18      1.41 o 
  -8   8   8        0.39        0.76      1.05 o 
  -7   8   8       14.83       12.30      1.92 o 
  -6   8   8        6.55        5.85      1.48 o 
  -5   8   8        5.90        6.90      1.38 o 
  -4   8   8        5.74        7.06      1.33 o 
  -3   8   8        2.81        5.03      1.22 o 
  -2   8   8        7.66       12.36      1.52 o 
  -1   8   8       20.99       19.78      1.76 o 
   0   8   8       57.34       47.90      2.30 o 
   1   8   8      131.77      130.83      5.74 o 
   2   8   8       25.25       22.96      2.04 o 
   3   8   8        1.67        1.20      1.17 o 
   4   8   8        9.64       11.16      1.48 o 
   5   8   8       34.04       39.03      2.34 o 
   6   8   8        6.30        8.45      1.40 o 
  -9   9   8        3.04        9.10      2.68 o 
  -8   9   8        0.38        0.04      1.02 o 
  -7   9   8        3.25        0.80      1.72 o 
  -6   9   8        0.95        0.89      1.19 o 
  -5   9   8        1.67        2.87      1.36 o 
  -4   9   8        8.29       10.20      1.75 o 
  -3   9   8       32.26       36.33      2.57 o 
  -2   9   8      209.18      202.81     10.13 o 
  -1   9   8      138.76      139.49      4.00 o 
   0   9   8      242.85      234.32     12.35 o 
   1   9   8       16.25       22.10      2.48 o 
   2   9   8       12.74       18.04      1.93 o 
   3   9   8       53.34       58.67      2.77 o 
   4   9   8       33.22       35.92      2.21 o 
   5   9   8        9.34       12.02      1.61 o 
  -8  10   8        6.63        8.63      1.77 o 
  -7  10   8       13.10       17.01      2.31 o 
  -6  10   8        2.63        3.91      1.41 o 
  -5  10   8        3.57        3.75      1.42 o 
  -4  10   8        0.70        2.17      1.20 o 
  -3  10   8        8.39        8.00      1.49 o 
  -2  10   8       34.83       29.46      2.34 o 
  -1  10   8       18.38       16.71      2.28 o 
   0  10   8      174.57      168.57      8.09 o 
   1  10   8       12.22       14.03      2.21 o 
   2  10   8        0.20        1.34      1.31 o 
   3  10   8       14.14       17.18      2.43 o 
   4  10   8      122.57      115.59      3.54 o 
  -7  11   8        1.72        3.54      1.50 o 
  -6  11   8        0.01        0.96      1.13 o 
  -5  11   8       10.66       10.73      2.00 o 
  -4  11   8       44.39       47.39      2.98 o 
  -3  11   8      104.75       95.61      6.57 o 
  -2  11   8      100.34      121.20     12.16 o 
  -1  11   8        0.06        2.29      1.51 o 
   0  11   8       19.10       20.96      2.53 o 
   1  11   8        9.02        6.52      1.75 o 
   2  11   8       10.08       11.44      2.06 o 
   3  11   8        8.77       10.44      2.10 o 
   4  11   8        0.12        2.31      1.33 o 
  -6  12   8       14.13       16.88      2.37 o 
  -5  12   8        0.14        0.02      1.12 o 
  -4  12   8        0.61        0.97      1.23 o 
  -3  12   8        2.32        2.34      1.84 o 
  -2  12   8        0.59        0.60      1.59 o 
  -1  12   8       96.96       99.64      4.76 o 
   0  12   8        3.33        5.68      1.73 o 
   1  12   8        3.03        6.45      1.74 o 
   2  12   8       16.75       17.25      2.47 o 
  -4  13   8        5.73        3.93      1.99 o 
  -3  13   8        7.56       11.73      2.91 o 
  -2  13   8       14.12       13.99      2.74 o 
  -1  13   8        8.01       11.64      2.57 o 
   0  13   8        0.05        0.00      1.31 o 
   1  13   8        1.14        2.83      1.50 o 
 -11   0   9        0.13        0.33      2.18 o 
  -9   0   9       20.00       23.48      4.37 o 
  -7   0   9      886.99      865.80     94.60 o 
  -5   0   9      143.75      130.84      7.64 o 
  -3   0   9       13.90       15.17      4.17 o 
  -1   0   9       45.97       43.38      2.89 o 
   1   0   9       14.36       18.29      1.84 o 
   3   0   9       69.06       63.43      3.57 o 
   5   0   9        2.82        4.16      1.49 o 
   7   0   9        1.14        3.60      2.15 o 
 -11   1   9        3.27        3.94      1.88 o 
 -10   1   9        1.56        0.99      1.71 o 
  -9   1   9        1.08        1.53      1.02 o 
  -8   1   9        7.88       12.40      1.91 o 
  -7   1   9      123.17      114.24      7.51 o 
  -6   1   9       23.97       20.81      1.76 o 
  -5   1   9      102.00       97.26      3.72 o 
  -4   1   9       36.01       36.76      1.86 o 
  -3   1   9        0.27        1.00      0.74 o 
  -2   1   9        9.03        7.90      1.20 o 
  -1   1   9       81.75       76.49      2.17 o 
   0   1   9      340.24      330.89      9.14 o 
   1   1   9      110.16      118.96      5.00 o 
   2   1   9       53.16       47.96      1.96 o 
   3   1   9        2.13        2.88      0.92 o 
   4   1   9       16.15       21.13      1.72 o 
   5   1   9       11.96       10.41      1.31 o 
   6   1   9        0.48        1.56      0.92 o 
   7   1   9        0.56        2.83      1.18 o 
 -11   2   9        1.70        6.95      3.18 o 
 -10   2   9        0.07        1.24      1.15 o 
  -9   2   9        4.25        4.46      1.39 o 
  -8   2   9        7.29        6.77      1.53 o 
  -7   2   9       38.15       34.31      2.50 o 
  -6   2   9        3.36        2.68      1.20 o 
  -5   2   9       16.26       15.27      1.47 o 
  -4   2   9       34.08       26.72      1.70 o 
  -3   2   9       10.31       13.08      1.38 o 
  -2   2   9       59.44       59.47      2.30 o 
  -1   2   9      158.07      167.82      6.32 o 
   0   2   9       78.46       80.10      2.32 o 
   1   2   9       30.64       33.79      1.52 o 
   2   2   9       48.39       41.90      1.88 o 
   3   2   9        2.63        2.42      0.90 o 
   4   2   9        4.91        3.95      1.04 o 
   5   2   9        1.76        3.84      0.96 o 
   6   2   9        0.09        0.90      0.98 o 
   7   2   9        1.77        1.64      1.12 o 
 -11   3   9        4.33        6.94      2.02 o 
 -10   3   9        1.44        1.57      1.46 o 
  -9   3   9       14.46       18.26      2.15 o 
  -8   3   9        2.70        1.94      1.17 o 
  -7   3   9        0.06        0.00      0.97 o 
  -6   3   9        0.00        0.00      1.64 o 
  -5   3   9       33.85       30.95      2.37 o 
  -4   3   9        8.78       11.77      1.33 o 
  -3   3   9       36.23       31.44      1.74 o 
  -2   3   9      116.37      108.02      3.33 o 
  -1   3   9       50.71       45.65      1.80 o 
   0   3   9        1.34        0.05      0.67 o 
   1   3   9       47.04       41.65      1.88 o 
   2   3   9      124.83      110.40      4.76 o 
   3   3   9      148.82      144.15      3.18 o 
   4   3   9       51.68       54.10      2.18 o 
   5   3   9       49.62       47.58      2.38 o 
   6   3   9      164.04      126.57      4.13 o 
   7   3   9        4.56        7.46      1.52 o 
 -10   4   9        0.53        1.00      2.94 o 
  -9   4   9        0.17        0.51      1.04 o 
  -8   4   9        9.51       10.03      1.74 o 
  -7   4   9        0.26        0.00      0.97 o 
  -6   4   9        3.71        2.92      1.23 o 
  -5   4   9       98.75       94.59      7.05 o 
  -4   4   9      129.66      114.56      7.61 o 
  -3   4   9       14.50       12.49      1.17 o 
  -2   4   9        0.66        0.92      0.64 o 
  -1   4   9       10.05       11.51      1.20 o 
   0   4   9       10.97       12.62      1.29 o 
   1   4   9       16.71       18.37      1.51 o 
   2   4   9      113.43      121.17      3.99 o 
   3   4   9        0.76        0.33      0.83 o 
   4   4   9       48.63       50.13      2.36 o 
   5   4   9       77.25       71.05      3.44 o 
   6   4   9       72.97       66.85      3.81 o 
 -10   5   9        1.03        3.20      1.37 o 
  -9   5   9        0.63        1.31      1.12 o 
  -8   5   9        8.01       10.42      1.57 o 
  -7   5   9        3.93        2.97      1.33 o 
  -6   5   9      101.15       88.99      4.38 o 
  -5   5   9        0.75        0.00      1.05 o 
  -4   5   9       11.96       15.51      1.59 o 
  -3   5   9       54.22       57.49      2.13 o 
  -2   5   9       27.37       27.65      1.38 o 
  -1   5   9      105.79      104.33      3.35 o 
   0   5   9       91.64       82.65      2.48 o 
   1   5   9        6.13        8.75      1.22 o 
   2   5   9       51.52       44.76      2.02 o 
   3   5   9        3.16        4.56      1.05 o 
   4   5   9        1.19        2.73      0.98 o 
   5   5   9       17.30       16.92      1.76 o 
   6   5   9       18.69       14.76      1.76 o 
 -10   6   9        0.32        0.17      1.49 o 
  -9   6   9       12.64        9.67      1.80 o 
  -8   6   9       13.21       12.25      1.92 o 
  -7   6   9        0.64        0.00      0.91 o 
  -6   6   9        2.24        1.96      1.08 o 
  -5   6   9      226.46      218.10     13.02 o 
  -4   6   9       22.67       23.15      2.95 o 
  -3   6   9       34.10       33.48      1.79 o 
  -2   6   9       15.49       17.88      1.49 o 
  -1   6   9        3.43        6.22      0.92 o 
   0   6   9        6.43        4.11      1.10 o 
   1   6   9      141.50      161.44      6.82 o 
   2   6   9        0.16        0.06      0.98 o 
   3   6   9       30.78       26.78      2.28 o 
   4   6   9        1.08        0.73      0.87 o 
   5   6   9       32.77       29.44      2.21 o 
   6   6   9        1.81        4.24      1.15 o 
  -9   7   9        0.06        1.20      1.14 o 
  -8   7   9        6.76        5.95      1.51 o 
  -7   7   9        2.81        3.41      1.27 o 
  -6   7   9      133.25      137.27      6.16 o 
  -5   7   9        0.37        0.00      0.84 o 
  -4   7   9       36.80       36.90      2.25 o 
  -3   7   9        1.60        2.49      0.93 o 
  -2   7   9        3.19        3.55      1.16 o 
  -1   7   9       89.83       92.40      4.01 o 
   0   7   9        0.59        0.00      0.82 o 
   1   7   9        0.99        1.53      1.07 o 
   2   7   9        0.74        0.86      1.05 o 
   3   7   9        8.11        6.12      1.50 o 
   4   7   9        3.97        3.14      1.04 o 
   5   7   9        0.01        0.31      0.94 o 
  -9   8   9        0.41        0.75      1.11 o 
  -8   8   9        0.27        0.78      1.03 o 
  -7   8   9        0.87        2.24      1.20 o 
  -6   8   9        0.80        0.01      0.95 o 
  -5   8   9        8.80       11.88      1.45 o 
  -4   8   9        0.43        0.00      0.93 o 
  -3   8   9        4.34       11.63      1.57 o 
  -2   8   9       21.77       27.10      2.10 o 
  -1   8   9       64.59       72.56      4.53 o 
   0   8   9      393.29      385.94     15.12 o 
   1   8   9       43.99       53.87      2.95 o 
   2   8   9       55.87       59.74      3.30 o 
   3   8   9        1.66        0.63      1.09 o 
   4   8   9        5.34        4.24      1.36 o 
   5   8   9        0.31        1.16      0.89 o 
  -8   9   9        1.69        3.00      1.55 o 
  -7   9   9        2.89        3.39      1.66 o 
  -6   9   9       12.27       11.21      1.94 o 
  -5   9   9       53.33       56.13      5.07 o 
  -4   9   9        3.95        2.38      1.17 o 
  -3   9   9       44.77       46.86      3.27 o 
  -2   9   9       57.89       57.31      2.72 o 
  -1   9   9      116.62      110.37      4.84 o 
   0   9   9       19.44       17.45      2.36 o 
   1   9   9        6.92       12.90      2.20 o 
   2   9   9        1.32        4.07      1.43 o 
   3   9   9        4.36        5.95      1.44 o 
   4   9   9        4.33        5.87      1.51 o 
  -7  10   9       13.01       12.35      2.55 o 
  -6  10   9        2.23        5.10      1.50 o 
  -5  10   9        1.06        2.14      1.22 o 
  -4  10   9        1.88        1.52      1.96 o 
  -3  10   9        0.88        1.80      1.13 o 
  -2  10   9        2.29        3.95      1.53 o 
  -1  10   9       73.29       78.41      3.82 o 
   0  10   9        0.00        0.77      1.31 o 
   1  10   9       31.16       33.84      3.06 o 
   2  10   9       49.94       42.67      3.40 o 
   3  10   9        7.17        6.92      2.60 o 
  -6  11   9        0.02        0.68      1.20 o 
  -5  11   9        0.95        0.39      1.27 o 
  -4  11   9       15.56       22.69      2.55 o 
  -3  11   9       27.41       26.01      3.38 o 
  -2  11   9       31.87       44.93      4.13 o 
  -1  11   9        0.34        0.39      1.36 o 
   0  11   9       27.75       29.41      2.94 o 
   1  11   9       10.05       11.84      2.15 o 
   2  11   9        2.95        8.73      1.91 o 
  -5  12   9        0.23        1.17      1.27 o 
  -4  12   9       10.24       10.08      2.42 o 
  -3  12   9        4.90        6.63      2.17 o 
  -2  12   9       39.61       30.79      3.74 o 
  -1  12   9       55.55       60.92      5.28 o 
   0  12   9        3.19        8.77      2.00 o 
   1  12   9        1.57        3.70      1.64 o 
 -10   0  10        0.86        1.26      2.45 o 
  -8   0  10      117.43       99.63      7.28 o 
  -6   0  10      932.30      873.38    138.13 o 
  -4   0  10       51.94       40.26      5.92 o 
  -2   0  10       84.43       80.44      8.73 o 
   0   0  10       16.59       15.97      2.38 o 
   2   0  10       42.75       45.60      2.73 o 
   4   0  10        5.90        3.95      1.44 o 
   6   0  10        0.51        1.32      1.23 o 
 -10   1  10        4.54        8.57      2.34 o 
  -9   1  10        0.00        0.79      1.69 o 
  -8   1  10        4.83        3.04      1.27 o 
  -7   1  10       38.78       31.69      2.69 o 
  -6   1  10       43.70       36.91      2.20 o 
  -5   1  10        0.10        0.10      0.78 o 
  -4   1  10       34.00       36.84      2.00 o 
  -3   1  10       19.12       18.02      1.65 o 
  -2   1  10        9.57       11.52      1.45 o 
  -1   1  10       72.76       65.81      2.66 o 
   0   1  10       63.43       63.53      2.83 o 
   1   1  10       14.82       15.97      1.52 o 
   2   1  10        1.63        1.03      0.78 o 
   3   1  10       12.60        8.91      1.19 o 
   4   1  10        0.03        0.00      0.82 o 
   5   1  10        0.01        0.59      0.88 o 
   6   1  10        2.04        3.89      1.21 o 
 -10   2  10        0.38        0.54      1.61 o 
  -9   2  10        2.63        2.13      1.23 o 
  -8   2  10        5.66        7.23      1.64 o 
  -7   2  10        0.85        1.12      1.09 o 
  -6   2  10      133.63      127.26     12.25 o 
  -5   2  10        5.82        6.05      1.19 o 
  -4   2  10       14.07       13.02      1.48 o 
  -3   2  10        8.96        7.99      1.22 o 
  -2   2  10        0.84        1.34      0.93 o 
  -1   2  10      151.77      132.72      5.16 o 
   0   2  10       36.20       37.77      1.84 o 
   1   2  10       76.01       72.85      2.66 o 
   2   2  10        0.24        0.27      0.79 o 
   3   2  10       41.69       42.17      2.01 o 
   4   2  10       21.08       13.95      1.49 o 
   5   2  10        0.64        1.24      1.20 o 
   6   2  10        5.77        7.16      1.44 o 
 -10   3  10        1.89        0.73      1.20 o 
  -9   3  10        0.19        0.55      1.08 o 
  -8   3  10        8.98       11.83      1.84 o 
  -7   3  10       10.74        9.60      1.76 o 
  -6   3  10        5.62        6.36      1.52 o 
  -5   3  10        1.06        3.70      1.31 o 
  -4   3  10       34.29       33.38      1.99 o 
  -3   3  10        1.22        0.48      0.74 o 
  -2   3  10       23.12       28.32      2.61 o 
  -1   3  10       81.97       72.11      2.72 o 
   0   3  10       89.78       87.17      2.62 o 
   1   3  10       15.45       15.58      1.53 o 
   2   3  10        0.38        0.00      0.78 o 
   3   3  10        0.15        1.10      0.98 o 
   4   3  10       13.35       11.34      1.43 o 
   5   3  10       96.25       81.41      4.30 o 
   6   3  10        6.73       10.01      1.62 o 
 -10   4  10        9.33       13.36      2.53 o 
  -9   4  10        1.21        2.48      1.08 o 
  -8   4  10        3.24        5.56      1.44 o 
  -7   4  10        0.67        1.62      1.11 o 
  -6   4  10        4.89        6.41      1.53 o 
  -5   4  10        0.57        0.15      1.59 o 
  -4   4  10      130.99      131.48     12.90 o 
  -3   4  10       71.72       69.36      3.64 o 
  -2   4  10        1.48        0.07      0.95 o 
  -1   4  10        4.41        4.52      1.00 o 
   0   4  10       18.65       22.10      1.69 o 
   1   4  10       96.98       85.93      3.26 o 
   2   4  10       13.79       16.18      1.63 o 
   3   4  10       14.44       11.55      1.48 o 
   4   4  10       69.99       53.79      2.52 o 
   5   4  10       98.15       75.73      3.44 o 
   6   4  10       63.17       51.74      2.68 o 
 -10   5  10        0.03        2.16      1.25 o 
  -9   5  10        0.97        1.71      1.20 o 
  -8   5  10        3.43        2.77      1.31 o 
  -7   5  10       69.97       67.54      4.27 o 
  -6   5  10        0.25        1.35      1.29 o 
  -5   5  10       53.06       42.51      4.25 o 
  -4   5  10       69.91       70.54      4.53 o 
  -3   5  10       10.79       13.01      2.44 o 
  -2   5  10        0.01        0.46      0.63 o 
  -1   5  10        0.26        1.19      0.77 o 
   0   5  10        8.02       10.32      1.32 o 
   1   5  10        0.02        1.28      0.87 o 
   2   5  10       22.76       26.00      1.92 o 
   3   5  10        0.01        1.15      1.11 o 
   4   5  10        5.42        6.14      1.39 o 
   5   5  10       28.48       29.66      2.29 o 
  -9   6  10        0.40        2.08      1.19 o 
  -8   6  10       11.94       13.23      2.04 o 
  -7   6  10        1.29        0.69      0.95 o 
  -6   6  10       44.20       45.08      2.81 o 
  -5   6  10       56.64       54.68      2.73 o 
  -4   6  10      124.60      116.00      4.76 o 
  -3   6  10        0.13        1.87      0.89 o 
  -2   6  10       56.22       62.26      2.31 o 
  -1   6  10       14.76       19.47      1.88 o 
   0   6  10       60.98       48.90      2.14 o 
   1   6  10        4.23        6.37      1.22 o 
   2   6  10        2.69        4.37      1.28 o 
   3   6  10        5.30        3.99      1.24 o 
   4   6  10        0.98        4.33      1.36 o 
   5   6  10        1.54        2.90      1.29 o 
  -9   7  10        0.24        1.45      1.03 o 
  -8   7  10        1.88        1.39      1.10 o 
  -7   7  10       16.46       15.02      2.21 o 
  -6   7  10        0.98        3.19      1.18 o 
  -5   7  10        0.03        0.00      0.87 o 
  -4   7  10        3.35        2.63      1.14 o 
  -3   7  10        0.68        0.00      0.80 o 
  -2   7  10        0.99        0.36      0.80 o 
  -1   7  10       41.61       53.34      2.62 o 
   0   7  10       13.37       16.05      1.88 o 
   1   7  10       12.77       18.10      2.13 o 
   2   7  10       39.24       44.35      2.59 o 
   3   7  10        5.58        7.34      1.60 o 
   4   7  10        0.90        1.69      1.07 o 
  -8   8  10        0.09        0.32      1.04 o 
  -7   8  10        0.86        0.14      1.03 o 
  -6   8  10       11.92       13.38      2.09 o 
  -5   8  10       27.38       26.13      2.25 o 
  -4   8  10       19.62       34.54      2.85 o 
  -3   8  10        4.37        5.29      1.30 o 
  -2   8  10       26.57       25.26      2.15 o 
  -1   8  10      118.78      118.13      6.06 o 
   0   8  10      180.52      170.00      5.89 o 
   1   8  10      190.53      171.21      7.64 o 
   2   8  10       16.05       12.67      1.82 o 
   3   8  10        1.31        2.89      1.27 o 
   4   8  10        0.00        0.99      1.61 o 
  -7   9  10        4.94        5.81      1.96 o 
  -6   9  10        4.81        6.87      1.98 o 
  -5   9  10        8.98       10.72      2.98 o 
  -4   9  10       43.96       39.04      2.51 o 
  -3   9  10        2.98        2.87      1.19 o 
  -2   9  10        0.74        0.49      1.09 o 
  -1   9  10       13.40       21.62      2.61 o 
   0   9  10        2.46        2.47      1.46 o 
   1   9  10       36.22       34.03      3.09 o 
   2   9  10       24.97       34.27      3.23 o 
   3   9  10        7.04       11.47      1.81 o 
  -6  10  10       13.66       21.34      4.86 o 
  -5  10  10        6.63       12.01      2.52 o 
  -4  10  10        0.27        1.19      1.18 o 
  -3  10  10        2.57        3.41      1.29 o 
  -2  10  10        0.00        0.00      1.29 o 
  -1  10  10        4.31        5.77      1.77 o 
   0  10  10        7.96        6.51      1.77 o 
   1  10  10       20.60       22.99      2.78 o 
   2  10  10        0.16        0.54      1.39 o 
  -5  11  10        2.64        1.05      1.19 o 
  -4  11  10        0.02        0.79      1.21 o 
  -3  11  10        0.11        2.12      1.68 o 
  -2  11  10        0.19        1.89      1.36 o 
  -1  11  10        6.65        7.22      1.85 o 
   0  11  10        5.53        7.60      1.88 o 
   1  11  10        9.45       14.24      2.37 o 
  -2  12  10       45.45       52.10      4.16 o 
  -9   0  11        0.02        1.26      2.38 o 
  -7   0  11      102.47      106.53      4.89 o 
  -5   0  11       64.38       54.69      3.64 o 
  -3   0  11       56.78       66.94      6.52 o 
  -1   0  11       59.54       65.20      4.96 o 
   1   0  11       27.93       22.69      2.92 o 
   3   0  11        3.85        4.24      1.77 o 
   5   0  11        0.15        0.91      1.47 o 
 -10   1  11        1.08        2.02      1.80 o 
  -9   1  11        4.12        5.16      2.14 o 
  -8   1  11        9.98        5.98      1.45 o 
  -7   1  11       17.32       19.19      2.29 o 
  -6   1  11       46.82       40.97      3.47 o 
  -5   1  11      411.09      405.30     16.45 o 
  -4   1  11        6.10       10.42      1.48 o 
  -3   1  11        0.10        0.25      0.82 o 
  -2   1  11       87.98       80.81      2.99 o 
  -1   1  11       30.52       29.20      2.18 o 
   0   1  11        0.24        0.83      0.97 o 
   1   1  11       92.98       86.47      3.24 o 
   2   1  11        4.13        3.86      1.25 o 
   3   1  11        8.20        8.87      1.34 o 
   4   1  11        5.19        6.76      1.28 o 
   5   1  11        0.06        2.08      0.96 o 
 -10   2  11        2.70        4.96      2.12 o 
  -9   2  11       10.07       11.58      1.97 o 
  -8   2  11        0.06        1.57      1.09 o 
  -7   2  11        0.44        1.69      1.17 o 
  -6   2  11       26.56       23.94      2.50 o 
  -5   2  11       12.58       17.17      1.79 o 
  -4   2  11        7.38        6.44      1.19 o 
  -3   2  11        5.53        5.14      1.19 o 
  -2   2  11        8.34        6.64      1.33 o 
  -1   2  11       57.72       60.26      2.72 o 
   0   2  11        2.97        3.32      1.13 o 
   1   2  11       61.11       66.73      2.93 o 
   2   2  11        0.81        2.66      1.12 o 
   3   2  11       11.31       10.43      1.46 o 
   4   2  11        0.00        0.27      0.93 o 
   5   2  11        0.23        2.97      1.26 o 
  -9   3  11        2.86        2.48      1.15 o 
  -8   3  11        3.45        4.77      1.40 o 
  -7   3  11        0.08        0.00      0.96 o 
  -6   3  11        0.31        1.52      1.16 o 
  -5   3  11       43.13       40.32      2.73 o 
  -4   3  11       55.43       68.03      3.44 o 
  -3   3  11        1.55        3.36      1.08 o 
  -2   3  11       52.56       55.01      2.52 o 
  -1   3  11        9.33        8.16      1.36 o 
   0   3  11       34.98       37.93      2.32 o 
   1   3  11        6.31       10.45      1.56 o 
   2   3  11        0.72        2.56      1.01 o 
   3   3  11       44.93       42.98      2.27 o 
   4   3  11       46.40       43.62      2.82 o 
   5   3  11        0.79        4.74      1.44 o 
  -9   4  11        7.07       10.28      1.94 o 
  -8   4  11        4.65        6.73      1.61 o 
  -7   4  11       11.22       10.20      1.90 o 
  -6   4  11        5.67        7.11      1.64 o 
  -5   4  11        0.04        0.00      1.03 o 
  -4   4  11        0.30        0.00      1.24 o 
  -3   4  11        7.36        9.88      1.88 o 
  -2   4  11        3.51        5.42      1.17 o 
  -1   4  11       23.68       23.30      2.01 o 
   0   4  11       47.38       47.28      2.45 o 
   1   4  11       19.63       26.87      2.08 o 
   2   4  11       14.78       18.30      1.79 o 
   3   4  11        9.81       11.71      1.73 o 
   4   4  11       27.02       25.32      2.46 o 
  -9   5  11        0.23        0.67      1.25 o 
  -8   5  11        2.81        4.13      1.44 o 
  -7   5  11        6.18        9.63      1.80 o 
  -6   5  11       58.15       61.73      4.00 o 
  -5   5  11       10.36        8.54      1.87 o 
  -4   5  11       34.37       34.46      2.90 o 
  -3   5  11        0.99        0.90      1.19 o 
  -2   5  11       42.94       42.43      2.51 o 
  -1   5  11        0.85        2.01      0.95 o 
   0   5  11       10.64       15.29      1.84 o 
   1   5  11       21.70       20.39      1.79 o 
   2   5  11        1.94        2.00      1.09 o 
   3   5  11       12.88       13.52      1.97 o 
   4   5  11       19.02       15.16      2.00 o 
  -8   6  11        0.61        3.13      1.23 o 
  -7   6  11        1.89        1.94      1.07 o 
  -6   6  11       31.91       34.45      2.73 o 
  -5   6  11        9.83       12.63      1.78 o 
  -4   6  11       18.72       26.38      2.24 o 
  -3   6  11        1.52        0.98      1.00 o 
  -2   6  11       37.27       44.21      2.93 o 
  -1   6  11        0.00        0.00      1.21 o 
   0   6  11        0.24        1.16      0.94 o 
   1   6  11       20.91       22.93      2.21 o 
   2   6  11        6.58        6.32      1.52 o 
   3   6  11        0.01        0.00      1.05 o 
   4   6  11        1.40        1.00      1.07 o 
  -8   7  11        7.60        9.12      1.75 o 
  -7   7  11        0.74        2.40      1.17 o 
  -6   7  11       13.50       14.39      1.86 o 
  -5   7  11        0.27        0.24      0.96 o 
  -4   7  11        4.29        4.33      1.28 o 
  -3   7  11       36.94       34.90      2.36 o 
  -2   7  11        0.55        1.24      1.26 o 
  -1   7  11        0.16        2.24      1.21 o 
   0   7  11       70.63       74.20      3.74 o 
   1   7  11       70.65       57.86      3.48 o 
   2   7  11        4.42        7.80      1.67 o 
   3   7  11       11.57       11.54      1.78 o 
  -7   8  11        0.32        0.00      0.90 o 
  -6   8  11        0.49        0.00      1.01 o 
  -5   8  11        3.87        4.17      1.23 o 
  -4   8  11        5.33        2.73      1.14 o 
  -3   8  11        0.08        1.24      1.36 o 
  -2   8  11        6.39        8.20      1.79 o 
  -1   8  11       45.52       47.90      2.66 o 
   0   8  11       82.16       88.33      4.45 o 
   1   8  11       90.18      100.89      4.69 o 
   2   8  11        2.58        4.10      1.36 o 
  -6   9  11       22.97       26.40      3.50 o 
  -5   9  11        2.40        4.73      1.65 o 
  -4   9  11        0.32        0.62      1.34 o 
  -3   9  11        2.50        5.19      1.61 o 
  -2   9  11        2.30        2.66      1.19 o 
  -1   9  11        2.29        3.81      1.76 o 
   0   9  11        9.48       16.52      2.35 o 
   1   9  11       11.57       11.38      2.17 o 
   2   9  11       44.55       52.02      3.55 o 
  -5  10  11        6.55        9.35      2.62 o 
  -4  10  11        2.00        8.70      2.27 o 
  -3  10  11        6.26        5.30      2.04 o 
  -2  10  11        1.08        2.96      1.52 o 
  -1  10  11        2.32        3.06      1.51 o 
   0  10  11       15.70       15.15      2.46 o 
  -8   0  12        1.78        1.59      2.84 o 
  -6   0  12       14.76       18.76      2.73 o 
  -4   0  12       92.01       84.70      4.70 o 
  -2   0  12        9.58        9.72      2.15 o 
   0   0  12        4.16        6.40      2.18 o 
   2   0  12       20.84       18.76      2.92 o 
   4   0  12        0.24        3.17      2.45 o 
  -9   1  12       13.65       17.77      3.20 o 
  -8   1  12        0.05        0.76      1.79 o 
  -7   1  12        5.79        9.80      1.88 o 
  -6   1  12       66.24       56.65      4.88 o 
  -5   1  12       14.80       19.11      1.92 o 
  -4   1  12       88.79       92.48      3.34 o 
  -3   1  12        6.72       10.62      1.61 o 
  -2   1  12        0.44        1.47      0.98 o 
  -1   1  12        6.12        7.87      1.48 o 
   0   1  12       68.27       68.06      3.03 o 
   1   1  12       30.12       30.20      2.44 o 
   2   1  12       12.08        9.83      1.68 o 
   3   1  12        7.56        8.31      1.51 o 
   4   1  12        0.29        2.29      1.05 o 
  -9   2  12        0.27        1.23      1.82 o 
  -8   2  12        5.59        8.33      1.71 o 
  -7   2  12        8.11        7.73      1.76 o 
  -6   2  12        4.64        3.51      1.45 o 
  -5   2  12        0.00        0.40      1.16 o 
  -4   2  12       35.25       35.23      2.30 o 
  -3   2  12        6.00        6.76      1.33 o 
  -2   2  12        3.00        1.83      1.03 o 
  -1   2  12        0.72        2.48      1.12 o 
   0   2  12       28.38       27.45      2.29 o 
   1   2  12        2.41        2.39      1.10 o 
   2   2  12       42.01       43.43      2.61 o 
   3   2  12        0.02        1.67      1.01 o 
   4   2  12        0.00        1.84      1.11 o 
  -9   3  12        0.07        1.66      1.18 o 
  -8   3  12        1.13        1.50      1.20 o 
  -7   3  12        0.35        0.99      1.48 o 
  -6   3  12        0.12        0.72      1.20 o 
  -5   3  12       33.29       30.50      2.85 o 
  -4   3  12       11.13       16.62      2.27 o 
  -3   3  12       80.68       73.68      2.98 o 
  -2   3  12       34.03       35.76      2.32 o 
  -1   3  12        7.55       11.48      1.68 o 
   0   3  12       31.62       29.44      2.37 o 
   1   3  12       22.98       24.36      2.26 o 
   2   3  12       50.02       45.68      2.58 o 
   3   3  12       12.31       10.87      1.70 o 
  -8   4  12        4.43        4.78      1.57 o 
  -7   4  12        6.25        7.22      1.59 o 
  -6   4  12        0.01        0.86      1.15 o 
  -5   4  12       31.34       34.02      2.96 o 
  -4   4  12       15.44       16.32      2.24 o 
  -3   4  12       51.26       49.45      3.10 o 
  -2   4  12        0.81        1.16      0.95 o 
  -1   4  12        2.10        2.00      1.07 o 
   0   4  12        2.69        1.80      0.98 o 
   1   4  12        5.50        5.04      1.25 o 
   2   4  12        0.05        0.58      0.92 o 
   3   4  12        3.16        3.89      1.64 o 
  -8   5  12        0.33        0.18      1.13 o 
  -7   5  12       14.99       21.61      2.55 o 
  -6   5  12        0.50        2.22      1.27 o 
  -5   5  12        7.68        6.92      1.78 o 
  -4   5  12        8.52       12.78      2.11 o 
  -3   5  12       63.72       61.32      3.38 o 
  -2   5  12       24.32       28.15      2.75 o 
  -1   5  12        0.49        1.77      0.98 o 
   0   5  12        1.93        2.68      1.08 o 
   1   5  12        1.65        0.77      1.03 o 
   2   5  12       63.46       71.03      5.17 o 
   3   5  12       11.46       13.21      1.84 o 
  -8   6  12        1.91        3.74      1.38 o 
  -7   6  12        3.97        2.15      1.46 o 
  -6   6  12        1.48        4.54      1.32 o 
  -5   6  12       56.14       53.65      2.79 o 
  -4   6  12       23.38       29.96      2.45 o 
  -3   6  12       17.77       18.97      2.01 o 
  -2   6  12        0.66        0.00      1.11 o 
  -1   6  12        7.30        7.10      1.84 o 
   0   6  12       12.28       15.43      1.94 o 
   1   6  12        3.05        0.82      1.26 o 
   2   6  12        0.42        3.17      1.87 o 
  -7   7  12        4.75        5.32      1.40 o 
  -6   7  12        0.24        2.05      1.09 o 
  -5   7  12        3.26        1.17      1.17 o 
  -4   7  12        9.01        9.78      1.70 o 
  -3   7  12        0.06        1.74      1.64 o 
  -2   7  12       11.19       15.15      2.28 o 
  -1   7  12       14.93       12.23      2.15 o 
   0   7  12       22.22       25.17      3.71 o 
   1   7  12       19.21       21.37      3.55 o 
   2   7  12       88.35       96.07      3.80 o 
  -6   8  12        6.80       10.79      1.75 o 
  -5   8  12        4.30        6.99      2.55 o 
  -4   8  12        0.98        2.64      1.29 o 
  -3   8  12        0.14        0.00      1.19 o 
  -2   8  12        0.15        2.08      1.37 o 
  -1   8  12       13.80       17.24      3.22 o 
   0   8  12       20.85       11.42      2.92 o 
   1   8  12        2.35        6.09      1.88 o 
  -5   9  12        9.84       15.44      2.31 o 
  -4   9  12        9.67       12.96      2.25 o 
  -3   9  12        1.89        4.69      1.69 o 
  -2   9  12       18.58       19.27      3.29 o 
  -1   9  12        2.76        2.81      2.07 o 
  -7   0  13        0.38        1.32      2.71 o 
  -5   0  13       26.22       26.56      3.26 o 
  -3   0  13       74.30       81.39      4.57 o 
  -1   0  13        0.06        0.00      1.14 o 
   1   0  13       17.56       19.42      3.09 o 
  -8   1  13        8.86        8.65      3.08 o 
  -7   1  13        0.70        1.70      1.27 o 
  -6   1  13        0.15        0.52      1.22 o 
  -5   1  13       58.39       55.90      2.73 o 
  -4   1  13        1.55        4.67      1.25 o 
  -3   1  13        0.20        0.73      0.95 o 
  -2   1  13        0.71        1.59      1.05 o 
  -1   1  13       10.40       11.77      1.73 o 
   0   1  13       13.72       13.52      1.81 o 
   1   1  13        7.47        7.17      1.51 o 
   2   1  13        0.18        1.11      1.00 o 
  -8   2  13        0.23        0.68      1.16 o 
  -7   2  13        1.56        1.95      1.24 o 
  -6   2  13        1.32        4.46      1.53 o 
  -5   2  13        1.01        0.37      1.12 o 
  -4   2  13       30.86       34.06      2.39 o 
  -3   2  13       50.76       62.46      2.88 o 
  -2   2  13        3.86        4.19      1.34 o 
  -1   2  13        1.70        2.44      1.07 o 
   0   2  13        0.02        0.97      0.95 o 
   1   2  13        8.18        7.88      1.54 o 
   2   2  13        0.26        0.35      0.88 o 
  -8   3  13        0.49        1.43      1.19 o 
  -7   3  13        0.57        2.83      1.35 o 
  -6   3  13       14.18       15.60      2.33 o 
  -5   3  13       12.74       15.66      2.39 o 
  -4   3  13       21.65       21.88      2.63 o 
  -3   3  13        4.00        4.18      1.57 o 
  -2   3  13        0.03        1.41      1.03 o 
  -1   3  13       22.95       23.34      2.25 o 
   0   3  13       21.92       20.81      2.52 o 
   1   3  13       28.19       25.70      2.36 o 
   2   3  13        0.28        0.90      0.92 o 
  -7   4  13        4.17        7.64      1.75 o 
  -6   4  13        0.00        1.90      1.42 o 
  -5   4  13        4.14        2.04      1.42 o 
  -4   4  13       36.98       48.78      3.25 o 
  -3   4  13        0.67        1.16      1.38 o 
  -2   4  13        0.09        1.09      1.32 o 
  -1   4  13        7.93       10.22      1.60 o 
   0   4  13       18.56       20.16      2.16 o 
   1   4  13        0.08        1.40      1.10 o 
   2   4  13        0.81        3.64      1.31 o 
  -7   5  13        0.00        0.00      1.10 o 
  -6   5  13       19.33       24.20      2.78 o 
  -5   5  13        0.00        1.80      1.24 o 
  -4   5  13       25.73       23.98      2.82 o 
  -3   5  13       15.03       13.03      2.24 o 
  -2   5  13        2.29        5.89      2.73 o 
  -1   5  13        0.90        1.49      1.41 o 
   0   5  13        7.74       12.58      1.75 o 
   1   5  13       28.14       28.82      3.60 o 
  -6   6  13        4.71        4.63      1.23 o 
  -5   6  13        1.82        2.65      1.22 o 
  -4   6  13        2.13        3.32      1.21 o 
  -3   6  13        4.07        7.54      2.03 o 
  -2   6  13       12.62       14.65      2.30 o 
  -1   6  13        1.62        3.14      1.40 o 
   0   6  13        2.32        3.22      1.71 o 
  -5   7  13        0.00        1.09      0.98 o 
  -4   7  13        4.96        6.37      1.37 o 
  -3   7  13        1.25        1.30      1.48 o 
  -2   7  13       10.06       15.03      2.28 o 
  -1   7  13        1.60        1.26      1.38 o 
  -6   0  14        5.45       11.31      4.04 o 
  -4   0  14       74.84       72.53      7.08 o 
  -2   0  14        0.89        1.38      1.95 o 
   0   0  14        5.78        5.52      1.98 o 
  -6   1  14        0.85        3.10      1.48 o 
  -5   1  14        0.01        0.37      1.29 o 
  -4   1  14        1.94        3.66      1.21 o 
  -3   1  14        0.15        1.07      1.16 o 
  -2   1  14        6.20        9.25      1.63 o 
  -1   1  14        5.84        7.46      1.42 o 
   0   1  14        0.52        2.44      1.20 o 
  -6   2  14        0.42        0.80      1.12 o 
  -5   2  14       18.11       22.23      2.74 o 
  -4   2  14       18.18       17.36      2.41 o 
  -3   2  14       45.87       51.27      2.90 o 
  -2   2  14        1.45        2.62      1.13 o 
  -1   2  14       15.02       17.27      2.06 o 
   0   2  14        3.42        6.00      1.35 o 
  -6   3  14        1.75        5.02      1.64 o 
  -5   3  14       15.81       18.04      2.51 o 
  -4   3  14        7.48       12.61      2.29 o 
  -3   3  14       16.72       22.44      2.79 o 
  -2   3  14        4.73        7.60      1.51 o 
  -1   3  14       35.82       39.11      2.60 o 
   0   3  14        7.33        8.79      1.63 o 
  -5   4  14        0.44        0.09      1.23 o 
  -4   4  14        1.74        0.74      1.39 o 
  -3   4  14        0.25        1.47      1.53 o 
  -2   4  14       19.91       23.25      2.87 o 
  -1   4  14       28.55       34.90      2.61 o 
  -4   5  14        4.02        4.13      1.62 o 
  -3   5  14        0.01        1.51      1.31 o 
  -2   5  14        0.51        0.00      1.30 o 
                                                 
